# Supplementary material for: Comparison of chromatin accessibility landscapes during early development of prefrontal cortex between rhesus macaque and human
Source: Nat Commun. 2022 Jul 6;13:3883. doi: 10.1038/s41467-022-31403-3 (PMC9259620; doi:10.1038/s41467-022-31403-3)
Supplement: Supplementary file 3 — Supplementary Data 1 [file 41467_2022_31403_MOESM3_ESM.xlsx]

## Sheet: human_cluster1
GO	Description	LogP	Enrichment	Z-score
R-HSA-1640170	Cell Cycle	-94	7.9	31
R-HSA-69278	Cell Cycle, Mitotic	-90	8.8	32
GO:1903047	mitotic cell cycle process	-56	5.8	23
GO:0051301	cell division	-54	6.3	23
R-HSA-69620	Cell Cycle Checkpoints	-50	9.1	24
R-HSA-68886	M Phase	-49	7.4	22
GO:0000280	nuclear division	-44	6.7	21
R-HSA-195258	RHO GTPase Effectors	-42	7.8	21
R-HSA-194315	Signaling by Rho GTPases	-42	5.1	19
R-HSA-9716542	Signaling by Rho GTPases, Miro GTPases and RHOBTB3	-42	5	19
GO:0071103	DNA conformation change	-41	7.8	21
GO:0048285	organelle fission	-40	6	19
GO:0140014	mitotic nuclear division	-40	8	21
R-HSA-3214815	HDACs deacetylate histones	-39	16	25
GO:0065004	protein-DNA complex assembly	-39	9.6	21
GO:0007059	chromosome segregation	-38	7.1	20
R-HSA-2299718	Condensation of Prophase Chromosomes	-37	18	25
GO:0006323	DNA packaging	-37	8.8	20
GO:0071824	protein-DNA complex subunit organization	-36	8.3	20
R-HSA-73886	Chromosome Maintenance	-34	11	21
R-HSA-9710421	Defective pyroptosis	-34	17	23
R-HSA-912446	Meiotic recombination	-34	15	23
R-HSA-1912408	Pre-NOTCH Transcription and Translation	-34	14	22
R-HSA-1912422	Pre-NOTCH Expression and Processing	-33	13	21
R-HSA-2559583	Cellular Senescence	-33	9	19
GO:0010564	regulation of cell cycle process	-32	4.7	16
GO:0006334	nucleosome assembly	-32	12	20
R-HSA-606279	Deposition of new CENPA-containing nucleosomes at the centromere	-32	16	22
R-HSA-774815	Nucleosome assembly	-32	16	22
R-HSA-2559580	Oxidative Stress Induced Senescence	-32	12	20
R-HSA-5334118	DNA methylation	-32	17	23
R-HSA-9645723	Diseases of programmed cell death	-32	13	21
GO:0098813	nuclear chromosome segregation	-31	7.1	18
R-HSA-212300	PRC2 methylates histones and DNA	-31	16	22
R-HSA-73728	RNA Polymerase I Promoter Opening	-31	17	22
GO:0000819	sister chromatid segregation	-31	8.5	18
GO:0000070	mitotic sister chromatid segregation	-30	9.4	19
R-HSA-9616222	Transcriptional regulation of granulopoiesis	-30	14	21
R-HSA-5625886	Activated PKN1 stimulates transcription of AR (androgen receptor) regulated genes KLK2 and KLK3	-30	16	21
GO:0007346	regulation of mitotic cell cycle	-29	5.3	16
R-HSA-427359	SIRT1 negatively regulates rRNA expression	-29	16	21
ko05322	Systemic lupus erythematosus	-29	11	19
hsa05322	Systemic lupus erythematosus	-29	11	19
R-HSA-1500620	Meiosis	-29	11	19
R-HSA-9609690	HCMV Early Events	-29	10	19
R-HSA-427389	ERCC6 (CSB) and EHMT2 (G9a) positively regulate rRNA expression	-29	15	21
GO:0031497	chromatin assembly	-29	8.7	18
R-HSA-68877	Mitotic Prometaphase	-29	8.2	17
GO:0034728	nucleosome organization	-28	9.1	18
GO:0006260	DNA replication	-28	7	17
R-HSA-9610379	HCMV Late Events	-28	11	19
R-HSA-68875	Mitotic Prophase	-28	10	18
WP2446	Retinoblastoma gene in cancer	-28	13	20
GO:0044770	cell cycle phase transition	-28	4.8	15
R-HSA-2559582	Senescence-Associated Secretory Phenotype (SASP)	-28	11	19
R-HSA-8936459	RUNX1 regulates genes involved in megakaryocyte differentiation and platelet function	-27	12	19
R-HSA-201722	Formation of the beta-catenin:TCF transactivating complex	-27	13	19
R-HSA-69481	G2/M Checkpoints	-27	8.8	17
ko04110	Cell cycle	-27	11	18
hsa04110	Cell cycle	-27	11	18
ko05034	Alcoholism	-27	8.5	17
GO:0044772	mitotic cell cycle phase transition	-27	5.3	15
R-HSA-157118	Signaling by NOTCH	-27	7.2	16
R-HSA-5625740	RHO GTPases activate PKNs	-27	12	19
hsa05034	Alcoholism	-26	8.2	17
GO:0006333	chromatin assembly or disassembly	-26	7.7	16
WP179	Cell cycle	-26	10	18
R-HSA-9609646	HCMV Infection	-26	8.8	17
R-HSA-3214847	HATs acetylate histones	-26	9.5	17
R-HSA-1474165	Reproduction	-26	9.4	17
R-HSA-2500257	Resolution of Sister Chromatid Cohesion	-26	10	17
R-HSA-5250924	B-WICH complex positively regulates rRNA expression	-25	12	18
R-HSA-73772	RNA Polymerase I Promoter Escape	-25	12	18
R-HSA-427413	NoRC negatively regulates rRNA expression	-25	11	18
R-HSA-5250941	Negative epigenetic regulation of rRNA expression	-24	11	17
R-HSA-977225	Amyloid fiber formation	-24	11	17
R-HSA-141424	Amplification of signal from the kinetochores	-24	11	17
R-HSA-141444	Amplification of signal from unattached kinetochores via a MAD2 inhibitory signal	-24	11	17
R-HSA-8939236	RUNX1 regulates transcription of genes involved in differentiation of HSCs	-24	9.5	17
R-HSA-453279	Mitotic G1 phase and G1/S transition	-24	8.8	16
R-HSA-73894	DNA Repair	-24	5.6	14
GO:1901987	regulation of cell cycle phase transition	-24	5.2	14
R-HSA-5693567	HDR through Homologous Recombination (HRR) or Single Strand Annealing (SSA)	-24	9.4	16
R-HSA-5250913	Positive epigenetic regulation of rRNA expression	-24	11	17
R-HSA-3247509	Chromatin modifying enzymes	-24	6.2	15
R-HSA-4839726	Chromatin organization	-24	6.2	15
R-HSA-9648025	EML4 and NUDC in mitotic spindle formation	-23	10	17
R-HSA-73854	RNA Polymerase I Promoter Clearance	-23	10	17
R-HSA-5693538	Homology Directed Repair	-23	9	16
R-HSA-3214858	RMTs methylate histone arginines	-23	13	18
R-HSA-69473	G2/M DNA damage checkpoint	-23	11	17
R-HSA-212165	Epigenetic regulation of gene expression	-23	8.5	16
R-HSA-73864	RNA Polymerase I Transcription	-23	10	16
R-HSA-5619507	Activation of HOX genes during differentiation	-23	9.6	16
R-HSA-5617472	Activation of anterior HOX genes in hindbrain development during early embryogenesis	-23	9.6	16
R-HSA-2559586	DNA Damage/Telomere Stress Induced Senescence	-23	12	17
R-HSA-9018519	Estrogen-dependent gene expression	-23	8.5	16
R-HSA-69618	Mitotic Spindle Checkpoint	-23	10	16
GO:0006261	DNA-dependent DNA replication	-22	8.4	16
R-HSA-5578749	Transcriptional regulation by small RNAs	-22	10	16
R-HSA-201681	TCF dependent signaling in response to WNT	-22	6.5	14
R-HSA-5693532	DNA Double-Strand Break Repair	-22	7.8	15
GO:1901990	regulation of mitotic cell cycle phase transition	-22	5.7	14
GO:0045786	negative regulation of cell cycle	-22	5	13
R-HSA-157579	Telomere Maintenance	-21	9.7	16
GO:0006281	DNA repair	-21	4.2	13
R-HSA-983231	Factors involved in megakaryocyte development and platelet production	-21	7.6	15
R-HSA-8878171	Transcriptional regulation by RUNX1	-21	6.2	14
GO:0043009	chordate embryonic development	-21	3.9	12
R-HSA-5663220	RHO GTPases Activate Formins	-21	8.3	15
R-HSA-69206	G1/S Transition	-20	8.6	15
GO:0045930	negative regulation of mitotic cell cycle	-20	6.2	14
GO:0090068	positive regulation of cell cycle process	-20	6.1	14
GO:0045787	positive regulation of cell cycle	-20	5.3	13
R-HSA-2555396	Mitotic Metaphase and Anaphase	-20	6.1	14
GO:0009792	embryo development ending in birth or egg hatching	-20	3.7	12
R-HSA-211000	Gene Silencing by RNA	-20	8.2	14
GO:0010948	negative regulation of cell cycle process	-20	5.4	13
GO:1902850	microtubule cytoskeleton organization involved in mitosis	-20	7.8	14
R-HSA-8939211	ESR-mediated signaling	-19	6.2	13
R-HSA-68882	Mitotic Anaphase	-19	6	13
GO:1901988	negative regulation of cell cycle phase transition	-19	5.8	13
WP45	G1 to S cell cycle control	-19	13	16
R-HSA-195721	Signaling by WNT	-19	5	13
R-HSA-2467813	Separation of Sister Chromatids	-19	6.7	13
R-HSA-5693607	Processing of DNA double-strand break ends	-19	9.7	15
WP4016	DNA IR-damage and cellular response via ATR	-19	11	15
R-HSA-73884	Base Excision Repair	-18	10	15
WP466	DNA replication	-18	16	17
R-HSA-73927	Depurination	-18	13	16
R-HSA-110330	Recognition and association of DNA glycosylase with site containing an affected purine	-18	13	16
R-HSA-110331	Cleavage of the damaged purine	-18	13	16
GO:0000075	cell cycle checkpoint signaling	-18	6.9	13
GO:0000226	microtubule cytoskeleton organization	-17	3.5	11
GO:0007088	regulation of mitotic nuclear division	-17	8.7	14
R-HSA-171306	Packaging Of Telomere Ends	-17	14	16
GO:1901991	negative regulation of mitotic cell cycle phase transition	-17	6.5	13
R-HSA-73928	Depyrimidination	-17	12	15
R-HSA-110329	Cleavage of the damaged pyrimidine	-17	12	15
R-HSA-110328	Recognition and association of DNA glycosylase with site containing an affected pyrimidine	-17	12	15
R-HSA-9006931	Signaling by Nuclear Receptors	-17	5	12
GO:0007051	spindle organization	-17	6	12
GO:0051321	meiotic cell cycle	-17	5.3	12
R-HSA-73929	Base-Excision Repair, AP Site Formation	-17	12	15
GO:0051783	regulation of nuclear division	-17	7.4	13
GO:0007093	mitotic cell cycle checkpoint signaling	-17	7.7	13
M40	PID E2F PATHWAY	-16	11	14
GO:0007052	mitotic spindle organization	-16	7.8	13
R-HSA-68962	Activation of the pre-replicative complex	-16	17	16
R-HSA-69205	G1/S-Specific Transcription	-16	19	16
M129	PID PLK1 PATHWAY	-16	14	15
R-HSA-5693565	Recruitment and ATM-mediated phosphorylation of repair and signaling proteins at DNA double strand breaks	-16	10	14
GO:0044839	cell cycle G2/M phase transition	-16	6.9	12
GO:0000086	G2/M transition of mitotic cell cycle	-16	7.2	12
M176	PID FOXM1 PATHWAY	-16	15	15
R-HSA-5693606	DNA Double Strand Break Response	-16	10	14
R-HSA-69306	DNA Replication	-16	7.5	12
R-HSA-1221632	Meiotic synapsis	-16	9.9	13
ko05203	Viral carcinogenesis	-15	5.8	12
GO:1903046	meiotic cell cycle process	-15	5.8	12
GO:0051983	regulation of chromosome segregation	-15	8.9	13
hsa05203	Viral carcinogenesis	-15	5.5	11
GO:0034723	DNA replication-dependent nucleosome organization	-15	17	15
GO:0006335	DNA replication-dependent nucleosome assembly	-15	17	15
R-HSA-9670095	Inhibition of DNA recombination at telomere	-15	10	13
R-HSA-69242	S Phase	-15	6.3	12
R-HSA-5693571	Nonhomologous End-Joining (NHEJ)	-15	10	13
M14	PID AURORA B PATHWAY	-15	15	14
R-HSA-8953897	Cellular responses to stimuli	-14	3	9.5
GO:1905818	regulation of chromosome separation	-14	9.8	13
R-HSA-109582	Hemostasis	-14	3.2	9.7
R-HSA-2262752	Cellular responses to stress	-14	3	9.5
GO:0140013	meiotic nuclear division	-14	5.7	11
GO:0010965	regulation of mitotic sister chromatid separation	-14	10	13
GO:0007423	sensory organ development	-14	3.4	9.7
R-HSA-3214842	HDMs demethylate histones	-14	12	13
GO:0051306	mitotic sister chromatid separation	-14	10	13
GO:0006310	DNA recombination	-14	4.4	10
GO:0051304	chromosome separation	-14	8.1	12
GO:0006302	double-strand break repair	-13	4.8	10
R-HSA-69190	DNA strand elongation	-13	15	14
GO:0048598	embryonic morphogenesis	-13	3.2	9.3
GO:0007091	metaphase/anaphase transition of mitotic cell cycle	-13	10	12
R-HSA-3214841	PKMTs methylate histone lysines	-13	9.5	12
GO:0033045	regulation of sister chromatid segregation	-13	9.3	12
GO:0009314	response to radiation	-13	3.6	9.4
GO:0044784	metaphase/anaphase transition of cell cycle	-13	9.8	12
GO:0010389	regulation of G2/M transition of mitotic cell cycle	-13	7.9	11
GO:0033044	regulation of chromosome organization	-13	4.4	9.8
GO:0048729	tissue morphogenesis	-13	3.1	9
GO:0030855	epithelial cell differentiation	-12	3	8.9
R-HSA-453274	Mitotic G2-G2/M phases	-12	5.2	10
WP707	DNA damage response	-12	9.2	12
GO:0030071	regulation of mitotic metaphase/anaphase transition	-12	10	12
CORUM:7394	CENP-H-I complex	-12	29	16
GO:0031570	DNA integrity checkpoint signaling	-12	6.6	11
GO:0048839	inner ear development	-12	5.3	10
GO:1902749	regulation of cell cycle G2/M phase transition	-12	7.3	11
GO:1902099	regulation of metaphase/anaphase transition of cell cycle	-12	9.5	12
R-HSA-5688426	Deubiquitination	-12	4.2	9.3
GO:0002009	morphogenesis of an epithelium	-12	3.3	8.8
WP4320	Effect of progerin on genes involved in Hutchinson-Gilford progeria syndrome	-12	13	12
WP3959	DNA IR-double strand breaks and cellular response via ATM	-12	10	12
GO:0045664	regulation of neuron differentiation	-12	5.1	9.8
GO:0001701	in utero embryonic development	-12	3.7	9
R-HSA-69275	G2/M Transition	-12	5.1	9.7
GO:0030261	chromosome condensation	-12	11	12
GO:0045839	negative regulation of mitotic nuclear division	-12	11	12
R-HSA-1538133	G0 and Early G1	-12	16	13
R-HSA-69239	Synthesis of DNA	-12	6.5	10
GO:0000910	cytokinesis	-11	5.3	9.7
GO:0048568	embryonic organ development	-11	3.4	8.7
GO:0061982	meiosis I cell cycle process	-11	6	10
GO:0051302	regulation of cell division	-11	5.2	9.6
GO:0033048	negative regulation of mitotic sister chromatid segregation	-11	12	12
GO:0033046	negative regulation of sister chromatid segregation	-11	12	12
GO:2000816	negative regulation of mitotic sister chromatid separation	-11	12	12
GO:0000724	double-strand break repair via homologous recombination	-11	5.9	9.8
WP2361	Gastric cancer network 1	-11	15	13
GO:0034508	centromere complex assembly	-11	15	13
GO:0042063	gliogenesis	-11	4	8.9
GO:2001251	negative regulation of chromosome organization	-11	7.4	10
GO:0007507	heart development	-11	3	8.3
GO:0021915	neural tube development	-11	5.5	9.6
GO:0000725	recombinational repair	-11	5.8	9.7
GO:0010001	glial cell differentiation	-11	4.6	9.1
R-HSA-5689901	Metalloprotease DUBs	-11	12	12
GO:0007127	meiosis I	-11	6	9.8
GO:0045596	negative regulation of cell differentiation	-11	2.8	8.1
GO:1905819	negative regulation of chromosome separation	-11	11	11
GO:0051985	negative regulation of chromosome segregation	-11	11	11
GO:0043583	ear development	-11	4.7	9.1
WP4262	Breast cancer pathway	-11	5.4	9.4
GO:0048589	developmental growth	-11	2.9	8.1
WP4553	FBXL10 enhancement of MAP/ERK signaling in diffuse large B-cell lymphoma	-11	12	12
GO:0033047	regulation of mitotic sister chromatid segregation	-11	11	11
R-HSA-69002	DNA Replication Pre-Initiation	-11	7.5	10
GO:0071478	cellular response to radiation	-11	4.9	9.2
GO:0032200	telomere organization	-11	5.3	9.4
R-HSA-69273	Cyclin A/B1/B2 associated events during G2/M transition	-11	16	12
GO:0051784	negative regulation of nuclear division	-11	9.5	11
GO:0006342	chromatin silencing	-10	7.9	10
R-HSA-6791312	TP53 Regulates Transcription of Cell Cycle Genes	-10	10	11
GO:0045841	negative regulation of mitotic metaphase/anaphase transition	-10	11	11
GO:0001568	blood vessel development	-10	2.6	7.8
GO:0051225	spindle assembly	-10	5.6	9.3
GO:0048562	embryonic organ morphogenesis	-10	3.9	8.5
GO:0006270	DNA replication initiation	-10	12	11
GO:1902100	negative regulation of metaphase/anaphase transition of cell cycle	-10	11	11
GO:0060562	epithelial tube morphogenesis	-10	3.6	8.2
R-HSA-156711	Polo-like kinase mediated events	-10	20	13
WP1530	miRNA regulation of DNA damage response	-10	6.8	9.6
GO:0008608	attachment of spindle microtubules to kinetochore	-10	12	11
GO:0051129	negative regulation of cellular component organization	-9.9	2.6	7.6
GO:0051303	establishment of chromosome localization	-9.8	7.2	9.7
GO:0051383	kinetochore organization	-9.8	16	12
R-HSA-1266695	Interleukin-7 signaling	-9.8	12	11
ko03030	DNA replication	-9.8	12	11
hsa03030	DNA replication	-9.8	12	11
ko05222	Small cell lung cancer	-9.8	7.2	9.6
hsa05222	Small cell lung cancer	-9.8	7.2	9.6
CORUM:1179	CENP-A NAC-CAD complex	-9.8	24	13
WP4946	DNA repair pathways, full network	-9.7	5.8	9.1
GO:0050000	chromosome localization	-9.7	7.1	9.6
GO:0044774	mitotic DNA integrity checkpoint signaling	-9.7	7.1	9.6
GO:0044786	cell cycle DNA replication	-9.7	10	11
CORUM:1099	DNA synthesome complex (17 subunits)	-9.7	19	12
CORUM:1111	DNA synthesome complex (17 subunits)	-9.7	19	12
R-HSA-176187	Activation of ATR in response to replication stress	-9.6	11	11
GO:0045814	negative regulation of gene expression, epigenetic	-9.6	7	9.5
WP4658	Small cell lung cancer	-9.6	6.5	9.3
GO:0007094	mitotic spindle assembly checkpoint signaling	-9.5	11	11
GO:0071174	mitotic spindle checkpoint signaling	-9.5	11	11
GO:0071173	spindle assembly checkpoint signaling	-9.5	11	11
M1	PID FANCONI PATHWAY	-9.4	9.8	10
GO:0034401	chromatin organization involved in regulation of transcription	-9.4	5.6	8.9
GO:0016055	Wnt signaling pathway	-9.4	3.1	7.7
CORUM:1098	DNA synthesome complex (13 subunits)	-9.3	22	13
R-HSA-5685942	HDR through Homologous Recombination (HRR)	-9.3	7.9	9.7
GO:0031577	spindle checkpoint signaling	-9.3	11	11
GO:0198738	cell-cell signaling by wnt	-9.3	3.1	7.6
GO:0090307	mitotic spindle assembly	-9.2	7.8	9.6
GO:0051310	metaphase plate congression	-9.2	7.8	9.6
GO:1901989	positive regulation of cell cycle phase transition	-9.2	5.8	8.9
GO:0000077	DNA damage checkpoint signaling	-9.2	5.8	8.9
GO:0040029	regulation of gene expression, epigenetic	-9.2	5.2	8.6
WP2516	ATM signaling pathway	-9.2	11	10
ko05224	Breast cancer	-9.1	5.2	8.5
GO:0044773	mitotic DNA damage checkpoint signaling	-9.1	7	9.2
R-HSA-5689880	Ub-specific processing proteases	-9.1	4.2	8.1
WP2369	Histone modifications	-9.1	7.6	9.4
ko03440	Homologous recombination	-9	10	10
hsa03440	Homologous recombination	-9	10	10
GO:0061351	neural precursor cell proliferation	-9	5.1	8.4
GO:0060968	regulation of gene silencing	-9	6.9	9.1
GO:0030111	regulation of Wnt signaling pathway	-8.9	3.5	7.7
hsa05224	Breast cancer	-8.9	4.8	8.3
GO:0090596	sensory organ morphogenesis	-8.9	3.9	7.8
GO:0060322	head development	-8.9	2.4	7.1
GO:0001738	morphogenesis of a polarized epithelium	-8.8	6.3	8.8
GO:0001822	kidney development	-8.8	3.6	7.7
GO:1905114	cell surface receptor signaling pathway involved in cell-cell signaling	-8.7	2.8	7.2
GO:0097549	chromatin organization involved in negative regulation of transcription	-8.5	5.6	8.4
GO:0001655	urogenital system development	-8.5	3.3	7.4
GO:0072001	renal system development	-8.5	3.5	7.5
GO:0007420	brain development	-8.4	2.4	6.8
WP1971	Integrated cancer pathway	-8.4	9.2	9.5
R-HSA-2514853	Condensation of Prometaphase Chromosomes	-8.4	23	12
GO:0030900	forebrain development	-8.4	3.2	7.2
GO:0042770	signal transduction in response to DNA damage	-8.4	4.5	7.9
GO:0032392	DNA geometric change	-8.4	6.3	8.6
GO:0000904	cell morphogenesis involved in differentiation	-8.3	2.5	6.8
GO:0030010	establishment of cell polarity	-8.3	4.9	8
GO:0032465	regulation of cytokinesis	-8.2	6.2	8.4
GO:0045005	DNA-dependent DNA replication maintenance of fidelity	-8.2	8.8	9.3
GO:0045665	negative regulation of neuron differentiation	-8.2	7.2	8.8
M46	PID ATR PATHWAY	-8.2	10	9.6
GO:0045165	cell fate commitment	-8.1	3.7	7.4
GO:1901992	positive regulation of mitotic cell cycle phase transition	-8.1	6.1	8.4
GO:0007076	mitotic chromosome condensation	-8.1	17	11
GO:0010639	negative regulation of organelle organization	-8.1	3.2	7.1
M242	PID AURORA A PATHWAY	-8.1	11	9.9
GO:0098727	maintenance of cell number	-8.1	5	7.9
R-HSA-983189	Kinesins	-8.1	7.8	8.9
GO:0010212	response to ionizing radiation	-8.1	4.7	7.8
R-HSA-176974	Unwinding of DNA	-8	21	12
GO:0000281	mitotic cytokinesis	-8	7	8.6
GO:0060070	canonical Wnt signaling pathway	-8	3.4	7.2
hsa05200	Pathways in cancer	-8	3	7
GO:0032508	DNA duplex unwinding	-7.9	6.3	8.3
GO:0033260	nuclear DNA replication	-7.9	9.5	9.3
R-HSA-6804114	TP53 Regulates Transcription of Genes Involved in G2 Cell Cycle Arrest	-7.9	16	11
GO:0048514	blood vessel morphogenesis	-7.9	2.5	6.6
GO:0060284	regulation of cell development	-7.8	2.7	6.7
GO:0006336	DNA replication-independent nucleosome assembly	-7.8	11	9.5
GO:0021543	pallium development	-7.8	4.4	7.5
WP1984	Integrated breast cancer pathway	-7.8	4.6	7.6
GO:0050767	regulation of neurogenesis	-7.8	3.1	6.9
R-HSA-69478	G2/M DNA replication checkpoint	-7.7	35	13
GO:2000177	regulation of neural precursor cell proliferation	-7.7	6.1	8.1
GO:0061640	cytoskeleton-dependent cytokinesis	-7.7	5.7	8
hsa05166	HTLV-I infection	-7.7	3.6	7.1
ko05166	HTLV-I infection	-7.7	3.6	7.1
GO:0034724	DNA replication-independent nucleosome organization	-7.7	10	9.4
GO:0007080	mitotic metaphase plate congression	-7.7	8	8.7
R-HSA-9012999	RHO GTPase cycle	-7.6	2.8	6.7
GO:0021987	cerebral cortex development	-7.6	5.2	7.8
R-HSA-9013148	CDC42 GTPase cycle	-7.6	4.4	7.4
GO:0071214	cellular response to abiotic stimulus	-7.5	3.2	6.8
GO:0104004	cellular response to environmental stimulus	-7.5	3.2	6.8
GO:0002064	epithelial cell development	-7.5	3.8	7.1
GO:0019827	stem cell population maintenance	-7.5	4.9	7.6
R-HSA-69166	Removal of the Flap Intermediate	-7.4	18	11
CORUM:7388	CENP-A nucleosomal complex	-7.4	18	11
GO:0007389	pattern specification process	-7.3	2.8	6.6
GO:0048732	gland development	-7.3	2.8	6.5
hsa04151	PI3K-Akt signaling pathway	-7.3	3	6.6
ko04151	PI3K-Akt signaling pathway	-7.3	3.1	6.7
GO:0009411	response to UV	-7.3	4.5	7.3
CORUM:929	CEN complex	-7.3	9.6	8.9
GO:0060828	regulation of canonical Wnt signaling pathway	-7.3	3.5	6.9
GO:0045931	positive regulation of mitotic cell cycle	-7.2	5	7.5
GO:0021537	telencephalon development	-7.2	3.5	6.8
hsa04115	p53 signaling pathway	-7.2	6.7	8
ko04115	p53 signaling pathway	-7.2	6.7	8
WP4172	PI3K-Akt signaling pathway	-7.2	3.1	6.6
GO:0001666	response to hypoxia	-7.2	3.2	6.7
GO:0007405	neuroblast proliferation	-7.2	7.3	8.2
R-HSA-3700989	Transcriptional Regulation by TP53	-7.2	3	6.6
M258	PID BARD1 PATHWAY	-7.2	11	9.2
GO:0009611	response to wounding	-7.2	2.6	6.3
GO:0070482	response to oxygen levels	-7.1	3.1	6.6
CORUM:1108	DNA synthesome complex (15 subunits)	-7.1	17	10
R-HSA-69183	Processive synthesis on the lagging strand	-7.1	17	10
GO:0042472	inner ear morphogenesis	-7.1	5.5	7.6
GO:0030335	positive regulation of cell migration	-7.1	2.5	6.3
R-HSA-113510	E2F mediated regulation of DNA replication	-7.1	13	9.5
GO:0007163	establishment or maintenance of cell polarity	-7.1	3.7	6.8
GO:0030178	negative regulation of Wnt signaling pathway	-7	4.1	7
CORUM:1107	DNA synthesome core complex	-7	21	11
GO:0035567	non-canonical Wnt signaling pathway	-7	6.4	7.8
R-HSA-176417	Phosphorylation of Emi1	-7	29	12
GO:0090102	cochlea development	-6.9	7.8	8.2
GO:0031297	replication fork processing	-6.9	8.8	8.5
R-HSA-1362300	Transcription of E2F targets under negative control by p107 (RBL1) and p130 (RBL2) in complex with HDAC1	-6.9	15	9.9
GO:0031023	microtubule organizing center organization	-6.8	4.4	7
R-HSA-180786	Extension of Telomeres	-6.8	7.6	8.1
R-HSA-1474244	Extracellular matrix organization	-6.8	3.2	6.5
GO:0061061	muscle structure development	-6.8	2.4	6.1
hsa03460	Fanconi anemia pathway	-6.8	6.7	7.8
GO:0036293	response to decreased oxygen levels	-6.8	3.1	6.4
R-HSA-174143	APC/C-mediated degradation of cell cycle proteins	-6.8	5.6	7.4
R-HSA-453276	Regulation of mitotic cell cycle	-6.8	5.6	7.4
GO:0051960	regulation of nervous system development	-6.8	2.7	6.2
GO:0060071	Wnt signaling pathway, planar cell polarity pathway	-6.7	7.5	8
GO:0007098	centrosome cycle	-6.7	4.6	7
R-HSA-9701193	Defective HDR through Homologous Recombination (HRR) due to PALB2 loss of function	-6.7	12	9
R-HSA-9675136	Diseases of DNA Double-Strand Break Repair	-6.7	12	9
R-HSA-9704646	Defective HDR through Homologous Recombination Repair (HRR) due to PALB2 loss of BRCA2/RAD51/RAD51C binding function	-6.7	12	9
R-HSA-9704331	Defective HDR through Homologous Recombination Repair (HRR) due to PALB2 loss of BRCA1 binding function	-6.7	12	9
GO:0071459	protein localization to chromosome, centromeric region	-6.7	12	9
WP4674	Head and neck squamous cell carcinoma	-6.7	6.1	7.5
R-HSA-5693579	Homologous DNA Pairing and Strand Exchange	-6.7	8.4	8.2
GO:0032467	positive regulation of cytokinesis	-6.7	8.4	8.2
GO:0021513	spinal cord dorsal/ventral patterning	-6.7	15	9.5
R-HSA-5693568	Resolution of D-loop Structures through Holliday Junction Intermediates	-6.6	9.6	8.5
WP4239	Epithelial to mesenchymal transition in colorectal cancer	-6.6	4.1	6.8
GO:0035148	tube formation	-6.6	4.3	6.8
GO:0034644	cellular response to UV	-6.6	5.4	7.2
GO:0034502	protein localization to chromosome	-6.6	5.4	7.2
GO:2000179	positive regulation of neural precursor cell proliferation	-6.6	7.2	7.8
ko03460	Fanconi anemia pathway	-6.6	7.2	7.8
GO:2000147	positive regulation of cell motility	-6.6	2.4	6
M18	PID INTEGRIN1 PATHWAY	-6.5	6.4	7.5
GO:0071897	DNA biosynthetic process	-6.5	3.8	6.6
R-HSA-6804756	Regulation of TP53 Activity through Phosphorylation	-6.5	5.4	7.2
GO:0045132	meiotic chromosome segregation	-6.5	5.4	7.2
GO:0007095	mitotic G2 DNA damage checkpoint signaling	-6.5	9.4	8.3
R-HSA-5693537	Resolution of D-Loop Structures	-6.5	9.4	8.3
R-HSA-9675135	Diseases of DNA repair	-6.5	9.4	8.3
GO:0050678	regulation of epithelial cell proliferation	-6.5	2.8	6.1
GO:0021511	spinal cord patterning	-6.5	14	9.2
GO:1903083	protein localization to condensed chromosome	-6.5	14	9.2
GO:0034501	protein localization to kinetochore	-6.5	14	9.2
GO:0006275	regulation of DNA replication	-6.5	5	7
GO:0090090	negative regulation of canonical Wnt signaling pathway	-6.5	4.4	6.8
R-HSA-2980767	Activation of NIMA Kinases NEK9, NEK6, NEK7	-6.4	25	11
GO:0001838	embryonic epithelial tube formation	-6.4	4.6	6.9
hsa05202	Transcriptional misregulation in cancer	-6.4	3.6	6.5
R-HSA-5693554	Resolution of D-loop Structures through Synthesis-Dependent Strand Annealing (SDSA)	-6.4	11	8.6
GO:0007224	smoothened signaling pathway	-6.4	4.4	6.7
GO:0000727	double-strand break repair via break-induced replication	-6.4	18	9.9
GO:0042733	embryonic digit morphogenesis	-6.4	6.9	7.6
GO:0090175	regulation of establishment of planar polarity	-6.4	6.9	7.6
GO:0044843	cell cycle G1/S phase transition	-6.4	3.4	6.3
GO:0048708	astrocyte differentiation	-6.4	5.7	7.2
GO:0051272	positive regulation of cellular component movement	-6.3	2.4	5.8
GO:0007568	aging	-6.3	2.9	6.1
GO:0044818	mitotic G2/M transition checkpoint	-6.3	7.7	7.7
GO:0040017	positive regulation of locomotion	-6.3	2.4	5.8
R-HSA-1362277	Transcription of E2F targets under negative control by DREAM complex	-6.3	13	8.9
WP2857	Mesodermal commitment pathway	-6.3	4.1	6.5
GO:0010971	positive regulation of G2/M transition of mitotic cell cycle	-6.3	10	8.4
GO:0030198	extracellular matrix organization	-6.2	3	6.1
GO:0140527	reciprocal homologous recombination	-6.2	6.7	7.4
GO:0007131	reciprocal meiotic recombination	-6.2	6.7	7.4
GO:0043062	extracellular structure organization	-6.2	3	6.1
GO:0045608	negative regulation of inner ear auditory receptor cell differentiation	-6.2	35	12
CORUM:127	NDC80 kinetochore complex	-6.2	35	12
GO:2000981	negative regulation of inner ear receptor cell differentiation	-6.2	35	12
CORUM:5546	CDC2-PCNA-CCNB1-GADD45G complex	-6.2	35	12
GO:0045632	negative regulation of mechanoreceptor differentiation	-6.2	35	12
GO:0045229	external encapsulating structure organization	-6.2	3	6
R-HSA-8866654	E3 ubiquitin ligases ubiquitinate target proteins	-6.2	6.6	7.3
GO:0051988	regulation of attachment of spindle microtubules to kinetochore	-6.1	16	9.4
CORUM:1005	RC complex during G2/M-phase of cell cycle	-6.1	16	9.4
WP186	Homologous recombination	-6.1	16	9.4
R-HSA-75035	Chk1/Chk2(Cds1) mediated inactivation of Cyclin B:Cdk1 complex	-6.1	16	9.4
GO:0050673	epithelial cell proliferation	-6.1	2.6	5.8
GO:0021510	spinal cord development	-6.1	5	6.8
GO:0007164	establishment of tissue polarity	-6.1	5.9	7.1
GO:0001736	establishment of planar polarity	-6.1	5.9	7.1
GO:0071479	cellular response to ionizing radiation	-6.1	5.9	7.1
GO:0097150	neuronal stem cell population maintenance	-6.1	12	8.7
R-HSA-69186	Lagging Strand Synthesis	-6.1	12	8.7
GO:0035825	homologous recombination	-6.1	6.5	7.3
GO:0010972	negative regulation of G2/M transition of mitotic cell cycle	-6.1	6.5	7.3
GO:0000082	G1/S transition of mitotic cell cycle	-6.1	3.5	6.2
GO:0042471	ear morphogenesis	-6	4.6	6.6
GO:0051256	mitotic spindle midzone assembly	-6	22	10
ko05202	Transcriptional misregulation in cancer	-6	3.7	6.3
GO:0030857	negative regulation of epithelial cell differentiation	-6	7.2	7.4
GO:0031099	regeneration	-6	3.6	6.2
GO:1904029	regulation of cyclin-dependent protein kinase activity	-6	4.9	6.7
ko05215	Prostate cancer	-6	5.3	6.8
hsa05215	Prostate cancer	-6	5.3	6.8
GO:0003002	regionalization	-6	2.9	5.9
GO:0001667	ameboidal-type cell migration	-6	2.5	5.7
GO:0016331	morphogenesis of embryonic epithelium	-6	4.1	6.4
GO:0032506	cytokinetic process	-6	8.2	7.6
R-HSA-5693616	Presynaptic phase of homologous DNA pairing and strand exchange	-6	8.2	7.6
R-HSA-3108232	SUMO E3 ligases SUMOylate target proteins	-6	3.7	6.2
WP2064	Neural crest differentiation	-6	4.9	6.7
R-HSA-2565942	Regulation of PLK1 Activity at G2/M Transition	-5.9	5.2	6.8
GO:1902750	negative regulation of cell cycle G2/M phase transition	-5.9	6.3	7.1
GO:0060113	inner ear receptor cell differentiation	-5.9	6.3	7.1
GO:0072175	epithelial tube formation	-5.9	4.3	6.4
GO:1902969	mitotic DNA replication	-5.9	15	9
R-HSA-69091	Polymerase switching	-5.9	15	9
R-HSA-6804116	TP53 Regulates Transcription of Genes Involved in G1 Cell Cycle Arrest	-5.9	15	9
R-HSA-69109	Leading Strand Synthesis	-5.9	15	9
GO:0001841	neural tube formation	-5.9	4.8	6.6
GO:0001843	neural tube closure	-5.9	5.2	6.7
GO:1902751	positive regulation of cell cycle G2/M phase transition	-5.9	9.4	7.9
R-HSA-9013149	RAC1 GTPase cycle	-5.9	3.6	6.1
GO:0060606	tube closure	-5.8	5.1	6.7
WP4787	Osteoblast differentiation and related diseases	-5.8	4.4	6.4
GO:0072073	kidney epithelium development	-5.8	4.2	6.3
R-HSA-75153	Apoptotic execution phase	-5.8	6.8	7.1
GO:2000241	regulation of reproductive process	-5.8	3.7	6.1
GO:0051052	regulation of DNA metabolic process	-5.8	2.7	5.7
GO:0071480	cellular response to gamma radiation	-5.8	9.1	7.7
R-HSA-2990846	SUMOylation	-5.7	3.6	6
GO:0009416	response to light stimulus	-5.7	2.9	5.7
GO:0032990	cell part morphogenesis	-5.7	2.2	5.4
GO:0001708	cell fate specification	-5.7	5	6.6
GO:0120039	plasma membrane bounded cell projection morphogenesis	-5.7	2.2	5.4
GO:0048863	stem cell differentiation	-5.7	3.4	6
GO:2001028	positive regulation of endothelial cell chemotaxis	-5.7	14	8.7
GO:0042249	establishment of planar polarity of embryonic epithelium	-5.7	14	8.7
GO:0000022	mitotic spindle elongation	-5.7	20	9.5
GO:0045631	regulation of mechanoreceptor differentiation	-5.7	20	9.5
GO:2000980	regulation of inner ear receptor cell differentiation	-5.7	20	9.5
GO:0045607	regulation of inner ear auditory receptor cell differentiation	-5.7	20	9.5
WP4688	Serine metabolism	-5.7	20	9.5
GO:0051231	spindle elongation	-5.7	20	9.5
GO:0002315	marginal zone B cell differentiation	-5.7	20	9.5
GO:0043065	positive regulation of apoptotic process	-5.7	2.4	5.4
GO:0035019	somatic stem cell population maintenance	-5.7	7.6	7.3
M19	PID P73PATHWAY	-5.7	5.4	6.6
R-HSA-8852135	Protein ubiquitination	-5.7	5.4	6.6
GO:0035767	endothelial cell chemotaxis	-5.6	8.8	7.6
GO:0051642	centrosome localization	-5.6	8.8	7.6
GO:0050679	positive regulation of epithelial cell proliferation	-5.6	3.4	5.9
GO:0048858	cell projection morphogenesis	-5.6	2.2	5.4
GO:0090103	cochlea morphogenesis	-5.6	11	8
GO:0002052	positive regulation of neuroblast proliferation	-5.6	11	8
GO:2000737	negative regulation of stem cell differentiation	-5.6	11	8
GO:0050768	negative regulation of neurogenesis	-5.6	4	6.2
hsa04114	Oocyte meiosis	-5.6	4.3	6.2
ko04114	Oocyte meiosis	-5.6	4.3	6.2
GO:0071482	cellular response to light stimulus	-5.6	4.3	6.2
GO:0072698	protein localization to microtubule cytoskeleton	-5.6	6.6	7
GO:0042490	mechanoreceptor differentiation	-5.6	5.8	6.7
GO:2000027	regulation of animal organ morphogenesis	-5.6	4.2	6.2
GO:0014020	primary neural tube formation	-5.6	4.8	6.4
R-HSA-2559585	Oncogene Induced Senescence	-5.5	8.6	7.4
GO:0061842	microtubule organizing center localization	-5.5	8.6	7.4
GO:1902692	regulation of neuroblast proliferation	-5.5	8.6	7.4
GO:0001654	eye development	-5.5	2.7	5.5
CORUM:10	Condensin I complex	-5.5	28	10
CORUM:7542	KNL1-MIS12-NDC80-SPC24-ZWINT complex	-5.5	28	10
CORUM:157	Condensin I complex	-5.5	28	10
CORUM:167	Condensin I complex	-5.5	28	10
R-HSA-5083630	Defective LFNG causes SCDO3	-5.5	28	10
GO:0003007	heart morphogenesis	-5.5	3.1	5.7
GO:2001026	regulation of endothelial cell chemotaxis	-5.5	10	7.8
ko04512	ECM-receptor interaction	-5.5	5.2	6.5
hsa04512	ECM-receptor interaction	-5.5	5.2	6.5
GO:0051653	spindle localization	-5.5	6.3	6.8
GO:0000079	regulation of cyclin-dependent protein serine/threonine kinase activity	-5.5	4.7	6.3
GO:0051961	negative regulation of nervous system development	-5.4	3.9	6
R-HSA-174417	Telomere C-strand (Lagging Strand) Synthesis	-5.4	8.3	7.3
GO:0043276	anoikis	-5.4	8.3	7.3
GO:0150063	visual system development	-5.4	2.6	5.4
GO:0090179	planar cell polarity pathway involved in neural tube closure	-5.4	18	9
GO:0031055	chromatin remodeling at centromere	-5.4	18	9
GO:0061005	cell differentiation involved in kidney development	-5.4	6.2	6.7
GO:0070848	response to growth factor	-5.4	2.1	5.2
GO:0043068	positive regulation of programmed cell death	-5.4	2.3	5.3
GO:0051656	establishment of organelle localization	-5.4	2.6	5.4
R-HSA-6811434	COPI-dependent Golgi-to-ER retrograde traffic	-5.4	4.6	6.2
R-HSA-8980692	RHOA GTPase cycle	-5.4	3.9	5.9
GO:0040001	establishment of mitotic spindle localization	-5.3	8.1	7.2
GO:0044380	protein localization to cytoskeleton	-5.3	6.1	6.6
GO:0030903	notochord development	-5.3	12	8.1
R-HSA-9661069	Defective binding of RB1 mutants to E2F1,(E2F2, E2F3)	-5.3	12	8.1
GO:0007096	regulation of exit from mitosis	-5.3	12	8.1
R-HSA-9659787	Aberrant regulation of mitotic G1/S transition in cancer due to RB1 defects	-5.3	12	8.1
GO:0051382	kinetochore assembly	-5.3	12	8.1
GO:0006935	chemotaxis	-5.3	2.2	5.2
GO:0048880	sensory system development	-5.3	2.6	5.3
GO:0009952	anterior/posterior pattern specification	-5.3	3.3	5.7
GO:1903131	mononuclear cell differentiation	-5.3	2.5	5.3
R-HSA-3000171	Non-integrin membrane-ECM interactions	-5.3	6	6.6
GO:2000736	regulation of stem cell differentiation	-5.3	6	6.6
GO:0042330	taxis	-5.2	2.2	5.1
WP268	Notch signaling	-5.2	6.8	6.8
R-HSA-69236	G1 Phase	-5.2	6.8	6.8
R-HSA-69231	Cyclin D associated events in G1	-5.2	6.8	6.8
GO:0045747	positive regulation of Notch signaling pathway	-5.2	6.8	6.8
R-HSA-174411	Polymerase switching on the C-strand of the telomere	-5.2	9.5	7.4
R-HSA-5689603	UCH proteinases	-5.2	4.5	6.1
GO:0003143	embryonic heart tube morphogenesis	-5.2	5.3	6.3
R-HSA-8854518	AURKA Activation by TPX2	-5.2	5.3	6.3
GO:0043010	camera-type eye development	-5.2	2.7	5.4
GO:0048812	neuron projection morphogenesis	-5.2	2.2	5.1
GO:0048667	cell morphogenesis involved in neuron differentiation	-5.2	2.3	5.1
GO:0003279	cardiac septum development	-5.2	4.5	6
hsa04330	Notch signaling pathway	-5.2	6.6	6.7
ko04330	Notch signaling pathway	-5.2	6.6	6.7
WP2572	Primary focal segmental glomerulosclerosis (FSGS)	-5.1	5.3	6.3
GO:0090178	regulation of establishment of planar polarity involved in neural tube closure	-5.1	16	8.5
GO:1901533	negative regulation of hematopoietic progenitor cell differentiation	-5.1	16	8.5
GO:0071363	cellular response to growth factor stimulus	-5.1	2.1	5
GO:0010942	positive regulation of cell death	-5.1	2.2	5
GO:0051781	positive regulation of cell division	-5.1	4.8	6.1
GO:0043549	regulation of kinase activity	-5.1	2	5
GO:0007411	axon guidance	-5.1	3.1	5.5
GO:0046777	protein autophosphorylation	-5.1	3.1	5.5
GO:0051493	regulation of cytoskeleton organization	-5.1	2.3	5.1
GO:0097485	neuron projection guidance	-5.1	3.1	5.4
GO:0045859	regulation of protein kinase activity	-5.1	2.1	5
GO:0048663	neuron fate commitment	-5.1	5.7	6.3
GO:0032989	cellular component morphogenesis	-5.1	2	4.9
GO:0030856	regulation of epithelial cell differentiation	-5.1	3.7	5.6
GO:0021910	smoothened signaling pathway involved in ventral spinal cord patterning	-5	24	9.4
GO:0061419	positive regulation of transcription from RNA polymerase II promoter in response to hypoxia	-5	24	9.4
CORUM:310	Cell cycle kinase complex CDC2	-5	24	9.4
CORUM:927	CENP-A NAC complex	-5	24	9.4
GO:0001824	blastocyst development	-5	4.3	5.9
GO:0001649	osteoblast differentiation	-5	3.1	5.4
GO:0097435	supramolecular fiber organization	-5	2	4.9
GO:0035108	limb morphogenesis	-5	3.8	5.7
GO:0035107	appendage morphogenesis	-5	3.8	5.7
GO:0030029	actin filament-based process	-5	2	4.9
GO:0060485	mesenchyme development	-5	2.8	5.2
GO:0036297	interstrand cross-link repair	-5	7.3	6.7
GO:0016572	histone phosphorylation	-5	7.3	6.7
GO:0051293	establishment of spindle localization	-4.9	6.2	6.4
GO:0045995	regulation of embryonic development	-4.9	5.5	6.2
GO:0044282	small molecule catabolic process	-4.9	2.5	5.1
GO:0045683	negative regulation of epidermis development	-4.9	15	8.1
GO:0051255	spindle midzone assembly	-4.9	15	8.1
GO:0021781	glial cell fate commitment	-4.9	15	8.1
GO:0045605	negative regulation of epidermal cell differentiation	-4.9	15	8.1
GO:0090177	establishment of planar polarity involved in neural tube closure	-4.9	15	8.1
hsa05161	Hepatitis B	-4.9	3.4	5.5
GO:0007143	female meiotic nuclear division	-4.9	8.5	6.9
GO:0072009	nephron epithelium development	-4.9	4.2	5.7
R-HSA-5633007	Regulation of TP53 Activity	-4.9	3.5	5.5
GO:0001934	positive regulation of protein phosphorylation	-4.9	2	4.8
GO:0072006	nephron development	-4.9	3.7	5.5
GO:0001832	blastocyst growth	-4.9	11	7.3
GO:0048608	reproductive structure development	-4.8	2.4	5
GO:0030036	actin cytoskeleton organization	-4.8	2	4.8
WP2858	Ectoderm differentiation	-4.8	3.7	5.5
GO:0048565	digestive tract development	-4.8	3.9	5.6
GO:0010721	negative regulation of cell development	-4.8	3.3	5.4
GO:0008593	regulation of Notch signaling pathway	-4.8	4.5	5.8
GO:0048709	oligodendrocyte differentiation	-4.8	4.5	5.8
WP3651	Pathways affected in adenoid cystic carcinoma	-4.8	5.4	6
GO:0048762	mesenchymal cell differentiation	-4.8	3	5.2
GO:0061458	reproductive system development	-4.8	2.4	5
R-HSA-3000157	Laminin interactions	-4.8	8.3	6.8
GO:0030323	respiratory tube development	-4.8	3.3	5.3
R-HSA-8875878	MET promotes cell motility	-4.8	6.9	6.5
R-HSA-9006934	Signaling by Receptor Tyrosine Kinases	-4.8	2.2	4.9
hsa04914	Progesterone-mediated oocyte maturation	-4.8	4.4	5.7
ko04914	Progesterone-mediated oocyte maturation	-4.8	4.4	5.7
GO:2001020	regulation of response to DNA damage stimulus	-4.8	3.1	5.2
GO:0001833	inner cell mass cell proliferation	-4.7	14	7.8
R-HSA-113501	Inhibition of replication initiation of damaged DNA by RB1/E2F1	-4.7	14	7.8
CORUM:1004	RC complex during S-phase of cell cycle	-4.7	14	7.8
M3686	SA REG CASCADE OF CYCLIN EXPR	-4.7	14	7.8
GO:0061418	regulation of transcription from RNA polymerase II promoter in response to hypoxia	-4.7	14	7.8
GO:0035050	embryonic heart tube development	-4.7	4.7	5.8
GO:0001503	ossification	-4.7	2.4	4.9
GO:0008544	epidermis development	-4.7	2.6	5
GO:0007264	small GTPase mediated signal transduction	-4.7	2.3	4.8
GO:0070192	chromosome organization involved in meiotic cell cycle	-4.7	5.2	5.9
GO:0061641	CENP-A containing chromatin organization	-4.7	20	8.7
GO:0048505	regulation of timing of cell differentiation	-4.7	20	8.7
GO:0034080	CENP-A containing nucleosome assembly	-4.7	20	8.7
CORUM:159	Condensin I-PARP-1-XRCC1 complex	-4.7	20	8.7
GO:0060041	retina development in camera-type eye	-4.7	3.6	5.4
GO:0090287	regulation of cellular response to growth factor stimulus	-4.7	2.7	5
GO:0060541	respiratory system development	-4.7	3.1	5.2
GO:0001525	angiogenesis	-4.7	2.1	4.7
GO:0051640	organelle localization	-4.7	2.2	4.8
CORUM:2582	Chromosomal passenger complex CPC (CDCA8, AURKB, BIRC5)	-4.6	35	10
GO:2000974	negative regulation of pro-B cell differentiation	-4.6	35	10
CORUM:6946	BARD1u2013BRCA1u2013RAD51 complex	-4.6	35	10
GO:0071163	DNA replication preinitiation complex assembly	-4.6	35	10
GO:0060164	regulation of timing of neuron differentiation	-4.6	35	10
GO:0007057	spindle assembly involved in female meiosis I	-4.6	35	10
CORUM:5559	CDC2-CCNA2-CDK2 complex	-4.6	35	10
CORUM:5144	E2F1-p107-cyclinA complex	-4.6	35	10
CORUM:7439	ECT2-KIF23-RACGAP1 complex	-4.6	35	10
GO:1905457	negative regulation of lymphoid progenitor cell differentiation	-4.6	35	10
GO:0001501	skeletal system development	-4.6	2.2	4.8
R-HSA-449147	Signaling by Interleukins	-4.6	2.3	4.8
M211	PID HEDGEHOG 2PATHWAY	-4.6	9.6	6.9
GO:0010332	response to gamma radiation	-4.6	5.7	6
R-HSA-5656169	Termination of translesion DNA synthesis	-4.6	7.7	6.5
GO:0060840	artery development	-4.6	4.2	5.5
GO:0030326	embryonic limb morphogenesis	-4.6	3.9	5.4
GO:0035113	embryonic appendage morphogenesis	-4.6	3.9	5.4
GO:0007528	neuromuscular junction development	-4.5	6.4	6.2
CORUM:626	LSD1 complex	-4.5	13	7.4
GO:0000212	meiotic spindle organization	-4.5	13	7.4
GO:0007100	mitotic centrosome separation	-4.5	13	7.4
R-HSA-5358606	Mismatch repair (MMR) directed by MSH2:MSH3 (MutSbeta)	-4.5	13	7.4
R-HSA-5358565	Mismatch repair (MMR) directed by MSH2:MSH6 (MutSalpha)	-4.5	13	7.4
WP4022	Pyrimidine metabolism	-4.5	4.5	5.6
GO:1901976	regulation of cell cycle checkpoint	-4.5	7.5	6.4
GO:0060122	inner ear receptor cell stereocilium organization	-4.5	7.5	6.4
GO:0090162	establishment of epithelial cell polarity	-4.5	7.5	6.4
GO:0051347	positive regulation of transferase activity	-4.5	2.1	4.6
ko04390	Hippo signaling pathway	-4.5	3.4	5.2
WP531	DNA mismatch repair	-4.5	9.2	6.7
R-HSA-1566948	Elastic fibre formation	-4.5	6.3	6.1
GO:0060119	inner ear receptor cell development	-4.5	6.3	6.1
GO:0042060	wound healing	-4.5	2.3	4.7
GO:0060173	limb development	-4.5	3.3	5.1
GO:0048736	appendage development	-4.5	3.3	5.1
GO:0055123	digestive system development	-4.4	3.6	5.2
GO:0060537	muscle tissue development	-4.4	2.4	4.7
M84	PID ATM PATHWAY	-4.4	7.3	6.3
GO:0045197	establishment or maintenance of epithelial cell apical/basal polarity	-4.4	6.2	6
WP3878	ATM signaling in development and disease	-4.4	6.2	6
GO:0090329	regulation of DNA-dependent DNA replication	-4.4	6.2	6
GO:0040034	regulation of development, heterochronic	-4.4	18	8.1
R-HSA-68952	DNA replication initiation	-4.4	18	8.1
GO:0038089	positive regulation of cell migration by vascular endothelial growth factor signaling pathway	-4.4	18	8.1
GO:0090306	meiotic spindle assembly	-4.4	18	8.1
M10154	SA G2 AND M PHASES	-4.4	18	8.1
WP2840	Hair follicle development: cytodifferentiation - part 3 of 3	-4.4	4.4	5.4
GO:0051299	centrosome separation	-4.4	12	7.1
GO:0051315	attachment of mitotic spindle microtubules to kinetochore	-4.4	12	7.1
R-HSA-5358508	Mismatch Repair	-4.4	12	7.1
GO:0014706	striated muscle tissue development	-4.4	2.4	4.7
GO:2000209	regulation of anoikis	-4.4	8.8	6.6
GO:0030324	lung development	-4.3	3.2	5
M236	PID DELTA NP63 PATHWAY	-4.3	6	5.9
GO:0007019	microtubule depolymerization	-4.3	6	5.9
GO:0035850	epithelial cell differentiation involved in kidney development	-4.3	6	5.9
R-HSA-1474290	Collagen formation	-4.3	4.3	5.4
GO:0031589	cell-substrate adhesion	-4.3	2.4	4.7
GO:0000731	DNA synthesis involved in DNA repair	-4.3	7.1	6.1
R-HSA-8953750	Transcriptional Regulation by E2F6	-4.3	7.1	6.1
ko05206	MicroRNAs in cancer	-4.3	2.6	4.8
R-HSA-2022090	Assembly of collagen fibrils and other multimeric structures	-4.3	5.2	5.6
GO:0071900	regulation of protein serine/threonine kinase activity	-4.3	2.4	4.7
GO:0002065	columnar/cuboidal epithelial cell differentiation	-4.3	4.3	5.3
hsa05205	Proteoglycans in cancer	-4.3	2.9	4.9
GO:2000045	regulation of G1/S transition of mitotic cell cycle	-4.3	3.5	5.1
GO:0031100	animal organ regeneration	-4.3	4.7	5.4
R-HSA-73893	DNA Damage Bypass	-4.3	5.9	5.8
M288	PID HES HEY PATHWAY	-4.3	5.9	5.8
GO:0003205	cardiac chamber development	-4.3	3.3	5
GO:0050953	sensory perception of light stimulus	-4.3	2.9	4.8
WP4542	Overview of leukocyte-intrinsic Hippo pathway functions	-4.2	6.9	6
R-HSA-9687139	Aberrant regulation of mitotic cell cycle due to RB1 defects	-4.2	6.9	6
GO:0045652	regulation of megakaryocyte differentiation	-4.2	6.9	6
GO:0008285	negative regulation of cell population proliferation	-4.2	1.9	4.4
GO:0007062	sister chromatid cohesion	-4.2	5.1	5.6
GO:0007169	transmembrane receptor protein tyrosine kinase signaling pathway	-4.2	2	4.4
WP4240	Regulation of sister chromatid separation at the metaphase-anaphase transition	-4.2	11	6.9
GO:1903504	regulation of mitotic spindle checkpoint	-4.2	11	6.9
GO:0090231	regulation of spindle checkpoint	-4.2	11	6.9
GO:0090266	regulation of mitotic cell cycle spindle assembly checkpoint	-4.2	11	6.9
GO:0045766	positive regulation of angiogenesis	-4.2	3.1	4.9
GO:1904018	positive regulation of vasculature development	-4.2	3.1	4.9
GO:1902275	regulation of chromatin organization	-4.2	3	4.8
GO:0016032	viral process	-4.2	2.3	4.5
WP4286	Genotoxicity pathway	-4.2	5.1	5.5
WP61	Notch signaling pathway (Netpath)	-4.2	5.1	5.5
R-HSA-5685938	HDR through Single Strand Annealing (SSA)	-4.2	6.7	5.9
GO:0051294	establishment of spindle orientation	-4.2	6.7	5.9
GO:0030098	lymphocyte differentiation	-4.2	2.4	4.5
GO:0045666	positive regulation of neuron differentiation	-4.2	4.1	5.2
ko05205	Proteoglycans in cancer	-4.2	3	4.8
hsa05206	MicroRNAs in cancer	-4.1	2.5	4.6
CORUM:1003	RC complex (Replication competent complex)	-4.1	16	7.5
WP3646	Hepatitis C and hepatocellular carcinoma	-4.1	5.7	5.6
ko05212	Pancreatic cancer	-4.1	5	5.4
hsa05212	Pancreatic cancer	-4.1	5	5.4
GO:0001889	liver development	-4.1	3.4	4.9
WP3932	Focal adhesion: PI3K-Akt-mTOR-signaling pathway	-4.1	2.5	4.6
GO:0080135	regulation of cellular response to stress	-4.1	2	4.3
GO:0042491	inner ear auditory receptor cell differentiation	-4.1	6.5	5.8
R-HSA-9675126	Diseases of mitotic cell cycle	-4.1	6.5	5.8
GO:0021532	neural tube patterning	-4.1	6.5	5.8
GO:0000076	DNA replication checkpoint signaling	-4.1	10	6.6
CORUM:642	CtBP complex	-4.1	10	6.6
GO:0007369	gastrulation	-4.1	3	4.8
GO:0006282	regulation of DNA repair	-4.1	3.5	4.9
GO:0060348	bone development	-4.1	2.9	4.7
GO:0009791	post-embryonic development	-4.1	4.4	5.2
hsa01522	Endocrine resistance	-4.1	4.1	5.1
ko01522	Endocrine resistance	-4.1	4.1	5.1
GO:0061245	establishment or maintenance of bipolar cell polarity	-4.1	5.5	5.5
GO:0035088	establishment or maintenance of apical/basal cell polarity	-4.1	5.5	5.5
CORUM:5544	CDC2-PCNA-CCNB1-GADD45A complex	-4.1	27	8.7
GO:0031536	positive regulation of exit from mitosis	-4.1	27	8.7
CORUM:1119	Chromosomal passenger complex CPC (INCENP, CDCA8, BIRC5, AURKB)	-4.1	27	8.7
CORUM:1118	Chromosomal passenger complex CPC (INCENP, CDCA8, BIRC5, AURKB)	-4.1	27	8.7
CORUM:2786	BRCA1 A complex	-4.1	27	8.7
CORUM:5545	CDC2-PCNA-CCNB1-GADD45B complex	-4.1	27	8.7
GO:0089700	protein kinase D signaling	-4.1	27	8.7
CORUM:2210	BRCA1-IRIS-pre-replication complex	-4.1	27	8.7
CORUM:678	GINS complex	-4.1	27	8.7
CORUM:1100	DNA polymerase alpha-primase complex	-4.1	27	8.7
GO:0007386	compartment pattern specification	-4.1	27	8.7
WP3845	Canonical and non-canonical Notch signaling	-4	7.9	6.1
GO:0051345	positive regulation of hydrolase activity	-4	2	4.3
GO:1902806	regulation of cell cycle G1/S phase transition	-4	3.2	4.8
GO:0008589	regulation of smoothened signaling pathway	-4	4.4	5.2
GO:0061008	hepaticobiliary system development	-4	3.3	4.8
GO:0045667	regulation of osteoblast differentiation	-4	3.5	4.9
R-HSA-110313	Translesion synthesis by Y family DNA polymerases bypasses lesions on DNA template	-4	6.3	5.7
GO:0010631	epithelial cell migration	-4	2.4	4.4
R-HSA-5620912	Anchoring of the basal body to the plasma membrane	-4	4	5
GO:0051261	protein depolymerization	-4	3.7	4.9
M2	PID SMAD2 3NUCLEAR PATHWAY	-4	4.3	5.1
R-HSA-8856688	Golgi-to-ER retrograde transport	-4	3.5	4.8
GO:0045686	negative regulation of glial cell differentiation	-4	7.6	5.9
GO:0006790	sulfur compound metabolic process	-4	2.4	4.4
GO:0071396	cellular response to lipid	-4	2	4.3
GO:0021782	glial cell development	-3.9	3.7	4.9
WP4533	Transcription co-factors SKI and SKIL protein partners	-3.9	9.8	6.4
GO:0031935	regulation of chromatin silencing	-3.9	9.8	6.4
GO:0045653	negative regulation of megakaryocyte differentiation	-3.9	9.8	6.4
R-HSA-5635838	Activation of SMO	-3.9	9.8	6.4
R-HSA-1912420	Pre-NOTCH Processing in Golgi	-3.9	9.8	6.4
GO:0051782	negative regulation of cell division	-3.9	9.8	6.4
GO:0090132	epithelium migration	-3.9	2.3	4.4
GO:0045740	positive regulation of DNA replication	-3.9	6.2	5.6
R-HSA-6783310	Fanconi Anemia Pathway	-3.9	6.2	5.6
GO:0035329	hippo signaling	-3.9	6.2	5.6
GO:0009069	serine family amino acid metabolic process	-3.9	6.2	5.6
CORUM:1492	BHC110 complex	-3.9	14	7.1
CORUM:6884	Fanconi anemia FAAP100 complex	-3.9	14	7.1
GO:1901978	positive regulation of cell cycle checkpoint	-3.9	14	7.1
GO:0009953	dorsal/ventral pattern formation	-3.9	4.3	5.1
WP2261	Glioblastoma signaling pathways	-3.9	4.3	5.1
GO:0007219	Notch signaling pathway	-3.9	3.1	4.7
R-HSA-68867	Assembly of the pre-replicative complex	-3.9	4.7	5.2
GO:0022404	molting cycle process	-3.9	4.2	5
GO:2000134	negative regulation of G1/S transition of mitotic cell cycle	-3.9	4.2	5
GO:0022405	hair cycle process	-3.9	4.2	5
WP2864	Apoptosis-related network due to altered Notch3 in ovarian cancer	-3.9	5.2	5.3
GO:0010720	positive regulation of cell development	-3.9	2.5	4.4
GO:0061448	connective tissue development	-3.9	2.6	4.5
hsa04390	Hippo signaling pathway	-3.9	3	4.6
hsa05169	Epstein-Barr virus infection	-3.9	2.5	4.4
hsa04392	Hippo signaling pathway -multiple species	-3.9	7.3	5.8
GO:0010458	exit from mitosis	-3.9	7.3	5.8
ko04392	Hippo signaling pathway -multiple species	-3.9	7.3	5.8
WP3303	RAC1/PAK1/p38/MMP2 pathway	-3.9	4.6	5.1
GO:0043547	positive regulation of GTPase activity	-3.9	2.6	4.5
GO:0090130	tissue migration	-3.9	2.3	4.3
GO:0098773	skin epidermis development	-3.8	4.2	5
GO:0007601	visual perception	-3.8	2.8	4.5
GO:0090092	regulation of transmembrane receptor protein serine/threonine kinase signaling pathway	-3.8	2.6	4.4
GO:0043044	ATP-dependent chromatin remodeling	-3.8	5.1	5.2
hsa05217	Basal cell carcinoma	-3.8	5.1	5.2
ko05217	Basal cell carcinoma	-3.8	5.1	5.2
GO:0002067	glandular epithelial cell differentiation	-3.8	5.1	5.2
WP4754	IL-18 signaling pathway	-3.8	2.5	4.4
WP3967	miR-509-3p alteration of YAP1/ECM axis	-3.8	9.3	6.2
GO:0045198	establishment of epithelial cell apical/basal polarity	-3.8	9.3	6.2
R-HSA-380284	Loss of proteins required for interphase microtubule organization from the centrosome	-3.8	4.5	5.1
R-HSA-380259	Loss of Nlp from mitotic centrosomes	-3.8	4.5	5.1
R-HSA-9013026	RHOB GTPase cycle	-3.8	4.5	5.1
GO:0010638	positive regulation of organelle organization	-3.8	2	4.1
GO:0071417	cellular response to organonitrogen compound	-3.8	1.9	4.1
GO:0051056	regulation of small GTPase mediated signal transduction	-3.8	2.5	4.3
ko04550	Signaling pathways regulating pluripotency of stem cells	-3.8	3.3	4.7
GO:0045598	regulation of fat cell differentiation	-3.8	3.3	4.7
GO:0000132	establishment of mitotic spindle orientation	-3.8	7.1	5.7
R-HSA-110314	Recognition of DNA damage by PCNA-containing replication complex	-3.8	7.1	5.7
R-HSA-8874081	MET activates PTK2 signaling	-3.8	7.1	5.7
GO:0007409	axonogenesis	-3.8	2.2	4.2
GO:0032886	regulation of microtubule-based process	-3.8	2.7	4.4
GO:0035265	organ growth	-3.8	3	4.5
hsa00240	Pyrimidine metabolism	-3.8	3.7	4.8
ko00240	Pyrimidine metabolism	-3.8	3.7	4.8
GO:0001837	epithelial to mesenchymal transition	-3.7	3.1	4.6
WP4352	Ciliary landscape	-3.7	2.7	4.4
WP2854	Gene regulatory network modelling somitogenesis	-3.7	13	6.7
GO:0007144	female meiosis I	-3.7	13	6.7
GO:0044771	meiotic cell cycle phase transition	-3.7	13	6.7
GO:0060581	cell fate commitment involved in pattern specification	-3.7	13	6.7
GO:0060579	ventral spinal cord interneuron fate commitment	-3.7	13	6.7
M158	PID INTEGRIN4 PATHWAY	-3.7	13	6.7
GO:0048715	negative regulation of oligodendrocyte differentiation	-3.7	13	6.7
R-HSA-68689	CDC6 association with the ORC:origin complex	-3.7	13	6.7
GO:0035404	histone-serine phosphorylation	-3.7	13	6.7
ko04510	Focal adhesion	-3.7	2.8	4.5
hsa04510	Focal adhesion	-3.7	2.8	4.5
GO:0014002	astrocyte development	-3.7	5.8	5.3
GO:0016054	organic acid catabolic process	-3.7	2.6	4.4
GO:0002521	leukocyte differentiation	-3.7	2	4.1
GO:0042246	tissue regeneration	-3.7	4.4	5
GO:0030219	megakaryocyte differentiation	-3.7	5	5.1
R-HSA-109581	Apoptosis	-3.7	2.9	4.5
GO:0031109	microtubule polymerization or depolymerization	-3.7	3.5	4.6
GO:0045815	positive regulation of gene expression, epigenetic	-3.7	6.8	5.6
WP4263	Pancreatic adenocarcinoma pathway	-3.7	4	4.8
ko01524	Platinum drug resistance	-3.7	4.4	4.9
hsa01524	Platinum drug resistance	-3.7	4.4	4.9
GO:1902315	nuclear cell cycle DNA replication initiation	-3.7	21	7.7
GO:0038033	positive regulation of endothelial cell chemotaxis by VEGF-activated vascular endothelial growth factor receptor signaling pathway	-3.7	21	7.7
GO:0008315	G2/MI transition of meiotic cell cycle	-3.7	21	7.7
GO:0062094	stomach development	-3.7	21	7.7
CORUM:297	PCNA-DNA polymerase delta complex	-3.7	21	7.7
GO:0061009	common bile duct development	-3.7	21	7.7
R-HSA-68911	G2 Phase	-3.7	21	7.7
CORUM:160	Condensin II	-3.7	21	7.7
GO:1902292	cell cycle DNA replication initiation	-3.7	21	7.7
CORUM:7479	Astrin-kinastrin complex	-3.7	21	7.7
GO:0007056	spindle assembly involved in female meiosis	-3.7	21	7.7
GO:1902975	mitotic DNA replication initiation	-3.7	21	7.7
GO:1905784	regulation of anaphase-promoting complex-dependent catabolic process	-3.7	21	7.7
R-HSA-111448	Activation of NOXA and translocation to mitochondria	-3.7	21	7.7
GO:0035904	aorta development	-3.7	4.9	5
GO:0002066	columnar/cuboidal epithelial cell development	-3.7	5.6	5.2
WP4249	Hedgehog signaling pathway	-3.7	5.6	5.2
GO:0051054	positive regulation of DNA metabolic process	-3.7	2.8	4.4
GO:0009913	epidermal cell differentiation	-3.7	2.8	4.4
R-HSA-3781865	Diseases of glycosylation	-3.7	3.2	4.5
GO:0030155	regulation of cell adhesion	-3.6	1.8	4
GO:0000018	regulation of DNA recombination	-3.6	3.6	4.7
GO:0045638	negative regulation of myeloid cell differentiation	-3.6	3.9	4.7
R-HSA-5668914	Diseases of metabolism	-3.6	2.6	4.3
GO:0051298	centrosome duplication	-3.6	4.3	4.9
GO:0045739	positive regulation of DNA repair	-3.6	4.3	4.9
GO:0006301	postreplication repair	-3.6	6.6	5.4
GO:0035883	enteroendocrine cell differentiation	-3.6	6.6	5.4
M165	PID SYNDECAN 4 PATHWAY	-3.6	6.6	5.4
R-HSA-2173796	SMAD2/SMAD3:SMAD4 heterotrimer regulates transcription	-3.6	6.6	5.4
R-HSA-9013406	RHOQ GTPase cycle	-3.6	4.8	5
GO:0050792	regulation of viral process	-3.6	3	4.4
GO:0019985	translesion synthesis	-3.6	8.4	5.8
GO:0072243	metanephric nephron epithelium development	-3.6	8.4	5.8
R-HSA-5651801	PCNA-Dependent Long Patch Base Excision Repair	-3.6	8.4	5.8
GO:0085029	extracellular matrix assembly	-3.6	5.5	5.2
GO:0072080	nephron tubule development	-3.6	3.9	4.7
R-HSA-69052	Switching of origins to a post-replicative state	-3.6	3.9	4.7
GO:1905709	negative regulation of membrane permeability	-3.6	12	6.4
GO:0060019	radial glial cell differentiation	-3.6	12	6.4
R-HSA-264870	Caspase-mediated cleavage of cytoskeletal proteins	-3.6	12	6.4
GO:0006338	chromatin remodeling	-3.6	3	4.4
GO:0007229	integrin-mediated signaling pathway	-3.6	3.6	4.6
WP2853	Endoderm differentiation	-3.6	3.1	4.4
GO:0016569	covalent chromatin modification	-3.5	2.1	4
GO:0031018	endocrine pancreas development	-3.5	5.4	5.1
WP2363	Gastric cancer network 2	-3.5	6.4	5.3
WP4204	Tumor suppressor activity of SMARCB1	-3.5	6.4	5.3
GO:0071539	protein localization to centrosome	-3.5	6.4	5.3
GO:1902807	negative regulation of cell cycle G1/S phase transition	-3.5	3.8	4.6
M58	PID AR PATHWAY	-3.5	4.6	4.9
GO:0043486	histone exchange	-3.5	8	5.6
R-HSA-2024096	HS-GAG degradation	-3.5	8	5.6
GO:0022616	DNA strand elongation	-3.5	8	5.6
GO:0045444	fat cell differentiation	-3.5	2.6	4.2
R-HSA-176814	Activation of APC/C and APC/C:Cdc20 mediated degradation of mitotic proteins	-3.5	4.1	4.7
GO:0040008	regulation of growth	-3.5	1.9	3.9
R-HSA-380320	Recruitment of NuMA to mitotic centrosomes	-3.5	3.8	4.6
GO:0061326	renal tubule development	-3.5	3.8	4.6
ko04340	Hedgehog signaling pathway	-3.5	5.3	5
GO:0035315	hair cell differentiation	-3.5	5.3	5
GO:0043618	regulation of transcription from RNA polymerase II promoter in response to stress	-3.5	5.3	5
hsa04340	Hedgehog signaling pathway	-3.5	5.3	5
GO:0021953	central nervous system neuron differentiation	-3.5	2.8	4.3
R-HSA-5357801	Programmed Cell Death	-3.5	2.7	4.2
GO:0019320	hexose catabolic process	-3.5	6.2	5.2
GO:0048871	multicellular organismal homeostasis	-3.5	2	3.9
R-HSA-1280215	Cytokine Signaling in Immune system	-3.5	1.8	3.8
GO:0045143	homologous chromosome segregation	-3.5	4.6	4.8
R-HSA-140342	Apoptosis induced DNA fragmentation	-3.4	11	6.1
R-HSA-174430	Telomere C-strand synthesis initiation	-3.4	11	6.1
GO:0021514	ventral spinal cord interneuron differentiation	-3.4	11	6.1
GO:0007548	sex differentiation	-3.4	2.4	4.1
hsa04810	Regulation of actin cytoskeleton	-3.4	2.7	4.2
ko04810	Regulation of actin cytoskeleton	-3.4	2.7	4.2
GO:1901699	cellular response to nitrogen compound	-3.4	1.8	3.8
GO:0048146	positive regulation of fibroblast proliferation	-3.4	5.2	4.9
GO:0010569	regulation of double-strand break repair via homologous recombination	-3.4	5.2	4.9
GO:0007569	cell aging	-3.4	3.2	4.4
GO:0032835	glomerulus development	-3.4	4.5	4.7
M254	PID MYC REPRESS PATHWAY	-3.4	4.5	4.7
R-HSA-6806834	Signaling by MET	-3.4	4	4.6
ko03430	Mismatch repair	-3.4	7.7	5.5
GO:1904666	regulation of ubiquitin protein ligase activity	-3.4	7.7	5.5
hsa03430	Mismatch repair	-3.4	7.7	5.5
GO:0002244	hematopoietic progenitor cell differentiation	-3.4	3.4	4.4
GO:1903706	regulation of hemopoiesis	-3.4	2.2	4
GO:0048754	branching morphogenesis of an epithelial tube	-3.4	3	4.3
GO:2001252	positive regulation of chromosome organization	-3.4	2.9	4.2
GO:0097421	liver regeneration	-3.4	6.1	5.1
GO:1905508	protein localization to microtubule organizing center	-3.4	6.1	5.1
GO:0045880	positive regulation of smoothened signaling pathway	-3.4	6.1	5.1
GO:0034330	cell junction organization	-3.4	1.8	3.8
GO:0016570	histone modification	-3.4	2	3.9
GO:0061564	axon development	-3.4	2	3.9
GO:0060560	developmental growth involved in morphogenesis	-3.4	2.6	4.1
GO:0021796	cerebral cortex regionalization	-3.4	18	7
GO:0006269	DNA replication, synthesis of RNA primer	-3.4	18	7
CORUM:6304	DDX11-Ctf18-RFC complex	-3.4	18	7
CORUM:387	MCM complex	-3.4	18	7
R-HSA-1912399	Pre-NOTCH Processing in the Endoplasmic Reticulum	-3.4	18	7
GO:0000912	assembly of actomyosin apparatus involved in cytokinesis	-3.4	18	7
GO:0000915	actomyosin contractile ring assembly	-3.4	18	7
GO:0072719	cellular response to cisplatin	-3.4	18	7
GO:0014807	regulation of somitogenesis	-3.4	18	7
GO:0010032	meiotic chromosome condensation	-3.4	18	7
hsa04550	Signaling pathways regulating pluripotency of stem cells	-3.4	3	4.2
GO:0048145	regulation of fibroblast proliferation	-3.4	4	4.6
GO:1902041	regulation of extrinsic apoptotic signaling pathway via death domain receptors	-3.4	5.1	4.8
GO:0051445	regulation of meiotic cell cycle	-3.4	5.1	4.8
R-HSA-9012852	Signaling by NOTCH3	-3.4	5.1	4.8
GO:0021872	forebrain generation of neurons	-3.4	4.4	4.7
GO:0043087	regulation of GTPase activity	-3.4	2.2	3.9
GO:0045927	positive regulation of growth	-3.3	2.5	4
GO:0007517	muscle organ development	-3.3	2.3	3.9
GO:0001570	vasculogenesis	-3.3	3.9	4.5
R-HSA-176408	Regulation of APC/C activators between G1/S and early anaphase	-3.3	3.9	4.5
GO:0048144	fibroblast proliferation	-3.3	3.9	4.5
GO:0001942	hair follicle development	-3.3	3.9	4.5
GO:0003230	cardiac atrium development	-3.3	5.9	5
GO:0050954	sensory perception of mechanical stimulus	-3.3	2.8	4.1
GO:0045682	regulation of epidermis development	-3.3	4.4	4.6
WP5074	Kallmann syndrome	-3.3	7.4	5.3
GO:0035089	establishment of apical/basal cell polarity	-3.3	7.4	5.3
GO:0070986	left/right axis specification	-3.3	10	5.8
GO:0051984	positive regulation of chromosome segregation	-3.3	10	5.8
R-HSA-162658	Golgi Cisternae Pericentriolar Stack Reorganization	-3.3	10	5.8
R-HSA-3656253	Defective EXT1 causes exostoses 1, TRPS2 and CHDS	-3.3	10	5.8
GO:0031936	negative regulation of chromatin silencing	-3.3	10	5.8
R-HSA-3656237	Defective EXT2 causes exostoses 2	-3.3	10	5.8
R-HSA-380270	Recruitment of mitotic centrosome proteins and complexes	-3.3	3.9	4.5
R-HSA-380287	Centrosome maturation	-3.3	3.9	4.5
GO:0043624	cellular protein complex disassembly	-3.3	3.1	4.2
GO:0010634	positive regulation of epithelial cell migration	-3.3	2.8	4.1
GO:0009062	fatty acid catabolic process	-3.3	3.5	4.3
GO:0043588	skin development	-3.3	2.4	3.9
GO:0045668	negative regulation of osteoblast differentiation	-3.3	4.9	4.7
GO:0001947	heart looping	-3.2	4.2	4.5
R-HSA-5696397	Gap-filling DNA repair synthesis and ligation in GG-NER	-3.2	7.1	5.2
GO:1904385	cellular response to angiotensin	-3.2	7.1	5.2
R-HSA-9013508	NOTCH3 Intracellular Domain Regulates Transcription	-3.2	7.1	5.2
GO:0072207	metanephric epithelium development	-3.2	7.1	5.2
GO:0022612	gland morphogenesis	-3.2	3.2	4.2
GO:0061053	somite development	-3.2	3.8	4.4
GO:0007178	transmembrane receptor protein serine/threonine kinase signaling pathway	-3.2	2.2	3.8
R-HSA-111465	Apoptotic cleavage of cellular proteins	-3.2	5.6	4.8
GO:0030879	mammary gland development	-3.2	3	4.1
GO:0060411	cardiac septum morphogenesis	-3.2	4.2	4.5
GO:0048593	camera-type eye morphogenesis	-3.2	3.2	4.2
GO:0003206	cardiac chamber morphogenesis	-3.2	3.2	4.2
R-HSA-6811442	Intra-Golgi and retrograde Golgi-to-ER traffic	-3.2	2.6	4
GO:2000779	regulation of double-strand break repair	-3.2	3.7	4.3
R-HSA-216083	Integrin cell surface interactions	-3.2	3.7	4.3
GO:0001894	tissue homeostasis	-3.2	2.4	3.9
GO:0048569	post-embryonic animal organ development	-3.2	9.4	5.6
R-HSA-8866910	TFAP2 (AP-2) family regulates transcription of growth factors and their receptors	-3.2	9.4	5.6
GO:0006271	DNA strand elongation involved in DNA replication	-3.2	9.4	5.6
GO:0021542	dentate gyrus development	-3.2	9.4	5.6
M1529	SA G1 AND S PHASES	-3.2	9.4	5.6
GO:0060249	anatomical structure homeostasis	-3.2	2.3	3.8
GO:0014013	regulation of gliogenesis	-3.2	3.4	4.2
GO:0003158	endothelium development	-3.2	3	4.1
GO:0030183	B cell differentiation	-3.2	3	4.1
GO:0071407	cellular response to organic cyclic compound	-3.2	1.9	3.6
GO:0043620	regulation of DNA-templated transcription in response to stress	-3.2	4.7	4.6
R-HSA-110373	Resolution of AP sites via the multiple-nucleotide patch replacement pathway	-3.1	6.8	5
GO:0061162	establishment of monopolar cell polarity	-3.1	6.8	5
GO:0030859	polarized epithelial cell differentiation	-3.1	6.8	5
GO:0050769	positive regulation of neurogenesis	-3.1	2.5	3.9
CORUM:620	CoREST-HDAC complex	-3.1	15	6.4
GO:0021902	commitment of neuronal cell to specific neuron type in forebrain	-3.1	15	6.4
CORUM:49	DNMT3B complex	-3.1	15	6.4
GO:0003310	pancreatic A cell differentiation	-3.1	15	6.4
GO:0036388	pre-replicative complex assembly	-3.1	15	6.4
GO:0006545	glycine biosynthetic process	-3.1	15	6.4
GO:1902299	pre-replicative complex assembly involved in cell cycle DNA replication	-3.1	15	6.4
GO:0090232	positive regulation of spindle checkpoint	-3.1	15	6.4
GO:0006267	pre-replicative complex assembly involved in nuclear cell cycle DNA replication	-3.1	15	6.4
CORUM:6521	Akt-PHLPP1-PHLPP2-FANCI-FANCD2-USP1-UAF1 complex	-3.1	15	6.4
GO:0090267	positive regulation of mitotic cell cycle spindle assembly checkpoint	-3.1	15	6.4
GO:0045003	double-strand break repair via synthesis-dependent strand annealing	-3.1	15	6.4
GO:0021861	forebrain radial glial cell differentiation	-3.1	15	6.4
GO:0044837	actomyosin contractile ring organization	-3.1	15	6.4
CORUM:1625	FA core complex (Fanconi anemia core complex)	-3.1	15	6.4
WP706	Sudden infant death syndrome (SIDS) susceptibility pathways	-3.1	2.8	4
GO:1901653	cellular response to peptide	-3.1	2.1	3.7
WP4258	lncRNA in canonical Wnt signaling and colorectal cancer	-3.1	3.4	4.2
GO:0061138	morphogenesis of a branching epithelium	-3.1	2.7	3.9
WP4541	Hippo-Merlin signaling dysregulation	-3.1	3.2	4.1
GO:0045446	endothelial cell differentiation	-3.1	3.2	4.1
GO:0044403	biological process involved in symbiotic interaction	-3.1	2.3	3.8
WP4803	Ciliopathies	-3.1	2.7	3.9
GO:0009798	axis specification	-3.1	3.7	4.2
WP4018	Clear cell renal cell carcinoma pathways	-3.1	3.7	4.2
M167	PID AP1 PATHWAY	-3.1	4	4.3
GO:0048872	homeostasis of number of cells	-3.1	2.3	3.8
GO:0006730	one-carbon metabolic process	-3.1	5.3	4.6
GO:0046365	monosaccharide catabolic process	-3.1	5.3	4.6
M5887	NABA BASEMENT MEMBRANES	-3.1	5.3	4.6
GO:0061339	establishment or maintenance of monopolar cell polarity	-3.1	6.6	4.9
GO:0034377	plasma lipoprotein particle assembly	-3.1	6.6	4.9
GO:0002227	innate immune response in mucosa	-3.1	6.6	4.9
R-HSA-9013404	RAC2 GTPase cycle	-3.1	3.6	4.2
R-HSA-68949	Orc1 removal from chromatin	-3.1	4	4.3
GO:0061371	determination of heart left/right asymmetry	-3.1	4	4.3
GO:0006575	cellular modified amino acid metabolic process	-3.1	2.7	3.9
R-HSA-9013409	RHOJ GTPase cycle	-3.1	4.5	4.4
R-HSA-2559584	Formation of Senescence-Associated Heterochromatin Foci (SAHF)	-3.1	8.8	5.4
GO:2001044	regulation of integrin-mediated signaling pathway	-3.1	8.8	5.4
GO:0060026	convergent extension	-3.1	8.8	5.4
GO:0006544	glycine metabolic process	-3.1	8.8	5.4
M5884	NABA CORE MATRISOME	-3	2.3	3.7
GO:0002062	chondrocyte differentiation	-3	3.3	4.1
GO:0042303	molting cycle	-3	3.3	4.1
GO:0042633	hair cycle	-3	3.3	4.1
GO:0031532	actin cytoskeleton reorganization	-3	3.3	4.1
GO:2001022	positive regulation of response to DNA damage stimulus	-3	3.3	4.1
GO:0045765	regulation of angiogenesis	-3	2.1	3.7
WP4255	Non-small cell lung cancer	-3	3.9	4.2
R-HSA-5696400	Dual Incision in GG-NER	-3	5.2	4.6
R-HSA-3560782	Diseases associated with glycosaminoglycan metabolism	-3	5.2	4.6
GO:0090224	regulation of spindle organization	-3	5.2	4.6
GO:0048008	platelet-derived growth factor receptor signaling pathway	-3	4.4	4.4
GO:0035270	endocrine system development	-3	3.1	4
WP4321	Thermogenesis	-3	3.3	4
GO:0034446	substrate adhesion-dependent cell spreading	-3	3.3	4
M77	PID WNT SIGNALING PATHWAY	-3	6.3	4.8
GO:0003401	axis elongation	-3	6.3	4.8
GO:1990776	response to angiotensin	-3	6.3	4.8
GO:0002313	mature B cell differentiation involved in immune response	-3	6.3	4.8
R-HSA-350054	Notch-HLH transcription pathway	-3	6.3	4.8
GO:0035924	cellular response to vascular endothelial growth factor stimulus	-3	3.9	4.2
GO:1903900	regulation of viral life cycle	-3	2.9	3.9
GO:0051785	positive regulation of nuclear division	-3	4.3	4.3
GO:0030258	lipid modification	-3	2.5	3.7
GO:0042493	response to drug	-3	2	3.6
GO:0007099	centriole replication	-3	5.1	4.5
GO:0070507	regulation of microtubule cytoskeleton organization	-3	2.8	3.9
P-values are calculated based on the accumulative hypergeometric distribution.

## Sheet: human_cluster2
GO	Description	LogP	Enrichment	Z-score
GO:0099537	trans-synaptic signaling	-52	5.2	21
GO:0098916	anterograde trans-synaptic signaling	-52	5.2	21
GO:0007268	chemical synaptic transmission	-52	5.2	21
GO:0099536	synaptic signaling	-52	5.1	21
R-HSA-112316	Neuronal System	-39	6.1	19
GO:0050804	modulation of chemical synaptic transmission	-32	5.3	17
GO:0099177	regulation of trans-synaptic signaling	-32	5.3	17
GO:0042391	regulation of membrane potential	-28	5	15
GO:0043269	regulation of ion transport	-27	3.9	14
R-HSA-112315	Transmission across Chemical Synapses	-25	6	15
GO:0007610	behavior	-22	3.8	13
R-HSA-112314	Neurotransmitter receptors and postsynaptic signal transmission	-19	6	13
GO:0032940	secretion by cell	-18	3.1	11
GO:0060078	regulation of postsynaptic membrane potential	-18	7.2	13
GO:0034762	regulation of transmembrane transport	-18	3.5	11
GO:0050808	synapse organization	-18	4	11
GO:0034330	cell junction organization	-18	3.2	11
GO:0048167	regulation of synaptic plasticity	-17	5.8	12
GO:0034765	regulation of ion transmembrane transport	-17	3.7	11
GO:0007215	glutamate receptor signaling pathway	-16	11	14
GO:0098662	inorganic cation transmembrane transport	-16	2.9	10
GO:1903530	regulation of secretion by cell	-16	3.3	10
GO:0044057	regulation of system process	-15	3.2	10
GO:0051046	regulation of secretion	-14	3.1	9.6
R-HSA-372790	Signaling by GPCR	-14	2.9	9.3
ko04080	Neuroactive ligand-receptor interaction	-14	4.4	10
hsa04080	Neuroactive ligand-receptor interaction	-14	4.4	10
GO:0007611	learning or memory	-14	4.5	10
GO:0050890	cognition	-14	4.2	10
R-HSA-388396	GPCR downstream signalling	-14	3	9.3
GO:0023061	signal release	-14	3.4	9.5
GO:0010959	regulation of metal ion transport	-13	3.6	9.6
GO:0006816	calcium ion transport	-13	3.5	9.5
GO:0006836	neurotransmitter transport	-13	4.9	10
GO:0035637	multicellular organismal signaling	-13	5.6	11
GO:0050806	positive regulation of synaptic transmission	-13	5.5	10
GO:0006813	potassium ion transport	-13	4.5	10
hsa04020	Calcium signaling pathway	-13	5.1	10
ko04020	Calcium signaling pathway	-13	5.1	10
GO:0060291	long-term synaptic potentiation	-12	6.9	11
GO:0045055	regulated exocytosis	-12	4.4	9.5
ko04724	Glutamatergic synapse	-12	6.2	10
GO:0006887	exocytosis	-12	3.6	8.9
hsa04724	Glutamatergic synapse	-12	6.1	10
GO:0099003	vesicle-mediated transport in synapse	-11	4.6	9.4
WP536	Calcium regulation in cardiac cells	-11	5.3	9.7
GO:0071417	cellular response to organonitrogen compound	-11	2.8	8.3
GO:0071805	potassium ion transmembrane transport	-11	4.4	9.2
GO:0099504	synaptic vesicle cycle	-11	4.7	9.3
GO:0001508	action potential	-11	5.5	9.6
GO:1903532	positive regulation of secretion by cell	-11	3.8	8.8
R-HSA-1296071	Potassium Channels	-11	6.3	9.9
GO:0001505	regulation of neurotransmitter levels	-11	4.4	9
GO:1901699	cellular response to nitrogen compound	-11	2.6	8
GO:0017157	regulation of exocytosis	-11	4.4	8.9
GO:0098742	cell-cell adhesion via plasma-membrane adhesion molecules	-11	3.8	8.6
R-HSA-6794362	Protein-protein interactions at synapses	-11	6.8	9.9
ko04727	GABAergic synapse	-10	6.7	9.8
GO:0070588	calcium ion transmembrane transport	-10	3.6	8.3
GO:0099643	signal release from synapse	-10	5.1	9
GO:0007269	neurotransmitter secretion	-10	5.1	9
ko04024	cAMP signaling pathway	-10	4.4	8.7
hsa04727	GABAergic synapse	-10	6.5	9.5
hsa04911	Insulin secretion	-10	6.4	9.5
GO:0017156	calcium-ion regulated exocytosis	-9.8	7.7	9.9
GO:0051047	positive regulation of secretion	-9.8	3.5	8.1
GO:0060627	regulation of vesicle-mediated transport	-9.8	2.8	7.7
R-HSA-5576891	Cardiac conduction	-9.8	5.3	8.9
GO:0031644	regulation of nervous system process	-9.6	4.9	8.7
WP5083	Neuroinflammation and glutamatergic signaling	-9.6	4.9	8.7
hsa04024	cAMP signaling pathway	-9.5	4	8.2
GO:0001662	behavioral fear response	-9.3	11	10
ko04723	Retrograde endocannabinoid signaling	-9.3	5.8	8.9
GO:0019932	second-messenger-mediated signaling	-9.1	3.4	7.7
GO:0002209	behavioral defense response	-9.1	10	10
GO:0035249	synaptic transmission, glutamatergic	-9.1	6.1	8.9
GO:0016079	synaptic vesicle exocytosis	-8.9	5.5	8.6
GO:0007613	memory	-8.9	5.2	8.4
R-HSA-6794361	Neurexins and neuroligins	-8.8	7.9	9.3
GO:0043270	positive regulation of ion transport	-8.7	3.5	7.6
GO:1904062	regulation of cation transmembrane transport	-8.7	3.1	7.4
GO:0042596	fear response	-8.7	9.5	9.7
GO:0086001	cardiac muscle cell action potential	-8.7	6.5	8.8
GO:0061337	cardiac conduction	-8.6	5.6	8.4
hsa04720	Long-term potentiation	-8.6	6.9	8.9
ko04720	Long-term potentiation	-8.6	6.9	8.9
ko05033	Nicotine addiction	-8.5	9.3	9.6
GO:0003015	heart process	-8.4	3.6	7.5
GO:0008016	regulation of heart contraction	-8.4	3.9	7.6
GO:0072507	divalent inorganic cation homeostasis	-8.4	2.7	7
GO:0071692	protein localization to extracellular region	-8.4	3	7.2
GO:1990778	protein localization to cell periphery	-8.3	3.1	7.2
ko05032	Morphine addiction	-8.3	5.8	8.3
hsa04725	Cholinergic synapse	-8.3	5.1	8.1
R-HSA-977443	GABA receptor activation	-8.3	7.2	8.8
hsa05033	Nicotine addiction	-8.3	8.8	9.3
WP4875	Disruption of postsynaptic signaling by CNV	-8.3	10	9.6
hsa05032	Morphine addiction	-8.2	5.7	8.3
GO:1903522	regulation of blood circulation	-8.2	3.5	7.3
GO:0002790	peptide secretion	-8.2	3.6	7.4
GO:0060047	heart contraction	-8.2	3.6	7.4
R-HSA-442982	Ras activation upon Ca2+ influx through NMDA receptor	-8.1	13	10
GO:0009306	protein secretion	-8.1	3	7
GO:0035592	establishment of protein localization to extracellular region	-8.1	3	7
GO:0022898	regulation of transmembrane transporter activity	-8	3.3	7.2
GO:0086003	cardiac muscle cell contraction	-8	6.4	8.4
GO:0099601	regulation of neurotransmitter receptor activity	-8	6.9	8.5
GO:0050803	regulation of synapse structure or activity	-7.9	3.7	7.3
GO:0086002	cardiac muscle cell action potential involved in contraction	-7.9	7.4	8.7
R-HSA-9617324	Negative regulation of NMDA receptor-mediated neuronal transmission	-7.9	13	10
GO:0030072	peptide hormone secretion	-7.8	3.5	7.2
GO:1903305	regulation of regulated secretory pathway	-7.8	4.6	7.6
WP4549	Fragile X syndrome	-7.8	4.8	7.7
GO:0050801	ion homeostasis	-7.7	2.2	6.4
GO:0055074	calcium ion homeostasis	-7.7	2.7	6.7
GO:0072657	protein localization to membrane	-7.7	2.5	6.5
GO:0007626	locomotory behavior	-7.7	4	7.3
ko04015	Rap1 signaling pathway	-7.6	3.7	7.1
GO:0071241	cellular response to inorganic substance	-7.6	3.6	7.1
GO:0050807	regulation of synapse organization	-7.6	3.7	7.1
GO:0071248	cellular response to metal ion	-7.6	3.8	7.1
GO:0017158	regulation of calcium ion-dependent exocytosis	-7.6	8.7	8.8
hsa04925	aldosterone synthesis and secretion	-7.5	5.2	7.7
hsa04015	Rap1 signaling pathway	-7.5	3.5	7
GO:0072503	cellular divalent inorganic cation homeostasis	-7.5	2.6	6.5
GO:0032409	regulation of transporter activity	-7.5	3.1	6.8
R-HSA-9620244	Long-term potentiation	-7.5	12	9.5
GO:0051952	regulation of amine transport	-7.5	5.4	7.8
GO:0051966	regulation of synaptic transmission, glutamatergic	-7.4	6.3	8
GO:0051932	synaptic transmission, GABAergic	-7.4	7.6	8.4
GO:0070509	calcium ion import	-7.4	5.4	7.7
GO:0015833	peptide transport	-7.4	3.3	6.8
GO:0007612	learning	-7.4	4.3	7.3
ko04261	Adrenergic signaling in cardiomyocytes	-7.4	4.3	7.3
R-HSA-442755	Activation of NMDA receptors and postsynaptic events	-7.3	5.3	7.6
GO:0051668	localization within membrane	-7.3	2.3	6.3
R-HSA-9609736	Assembly and cell surface presentation of NMDA receptors	-7.3	8.3	8.6
ko04925	Aldosterone synthesis and secretion	-7.3	5.7	7.7
GO:0032412	regulation of ion transmembrane transporter activity	-7.3	3.2	6.7
GO:0051899	membrane depolarization	-7.2	5.6	7.7
hsa04261	Adrenergic signaling in cardiomyocytes	-7.2	4.2	7.1
GO:0033555	multicellular organismal response to stress	-7.2	6	7.8
GO:0003013	circulatory system process	-7.2	2.4	6.2
GO:0055065	metal ion homeostasis	-7.2	2.3	6.2
GO:0007214	gamma-aminobutyric acid signaling pathway	-7.2	11	9.1
GO:0007264	small GTPase mediated signal transduction	-7.2	2.5	6.3
GO:0051924	regulation of calcium ion transport	-7.1	3.3	6.7
GO:0006875	cellular metal ion homeostasis	-7.1	2.4	6.2
R-HSA-500792	GPCR ligand binding	-7.1	2.6	6.3
GO:0035725	sodium ion transmembrane transport	-7.1	3.8	6.9
GO:0006874	cellular calcium ion homeostasis	-7.1	2.6	6.3
GO:2000822	regulation of behavioral fear response	-7.1	21	11
GO:1903365	regulation of fear response	-7.1	21	11
GO:0071407	cellular response to organic cyclic compound	-7	2.4	6.2
GO:0003012	muscle system process	-7	2.6	6.3
GO:0030073	insulin secretion	-7	3.6	6.8
GO:0015837	amine transport	-6.9	5	7.3
R-HSA-397014	Muscle contraction	-6.9	3.6	6.7
GO:0007420	brain development	-6.9	2.2	6
GO:0006814	sodium ion transport	-6.9	3.3	6.6
GO:0006936	muscle contraction	-6.9	2.9	6.3
hsa04713	circadian entrainment	-6.9	5	7.2
GO:0086010	membrane depolarization during action potential	-6.9	8.6	8.3
GO:0046879	hormone secretion	-6.8	3	6.4
WP382	MAPK signaling pathway	-6.8	3.2	6.5
GO:0007188	adenylate cyclase-modulating G protein-coupled receptor signaling pathway	-6.8	3.3	6.5
GO:0008306	associative learning	-6.7	5.6	7.4
GO:0007193	adenylate cyclase-inhibiting G protein-coupled receptor signaling pathway	-6.7	5.6	7.4
R-HSA-418594	G alpha (i) signalling events	-6.7	2.9	6.3
GO:0051480	regulation of cytosolic calcium ion concentration	-6.7	2.8	6.2
GO:0002027	regulation of heart rate	-6.7	4.8	7.1
WP289	Myometrial relaxation and contraction pathways	-6.7	3.9	6.7
R-HSA-442742	CREB1 phosphorylation through NMDA receptor-mediated activation of RAS signaling	-6.7	9.6	8.5
GO:0010038	response to metal ion	-6.7	2.7	6.2
GO:0010469	regulation of signaling receptor activity	-6.7	3.8	6.6
hsa04750	inflammatory mediator regulation of trp channels	-6.6	4.8	7
GO:1905114	cell surface receptor signaling pathway involved in cell-cell signaling	-6.6	2.4	6
GO:0006873	cellular ion homeostasis	-6.6	2.2	5.9
R-HSA-438066	Unblocking of NMDA receptors, glutamate binding and activation	-6.6	11	8.8
ko04072	Phospholipase D signaling pathway	-6.6	4	6.7
GO:0055080	cation homeostasis	-6.6	2.2	5.8
ko04010	MAPK signaling pathway	-6.6	3.2	6.3
hsa04010	MAPK signaling pathway	-6.6	3.2	6.3
GO:0019226	transmission of nerve impulse	-6.6	5.8	7.3
GO:0030003	cellular cation homeostasis	-6.5	2.2	5.8
GO:0060322	head development	-6.5	2.1	5.7
GO:0098661	inorganic anion transmembrane transport	-6.5	5	7
GO:0099565	chemical synaptic transmission, postsynaptic	-6.5	4.7	6.9
GO:0031344	regulation of cell projection organization	-6.5	2.2	5.8
GO:0086091	regulation of heart rate by cardiac conduction	-6.5	7.9	7.9
GO:0008015	blood circulation	-6.5	2.4	5.9
GO:0009914	hormone transport	-6.5	2.9	6.2
GO:0010035	response to inorganic substance	-6.4	2.3	5.8
GO:0120035	regulation of plasma membrane bounded cell projection organization	-6.4	2.2	5.8
GO:0006941	striated muscle contraction	-6.4	3.6	6.5
hsa04742	Taste transduction	-6.4	5.2	7
ko04742	Taste transduction	-6.4	5.2	7
WP4829	mBDNF and proBDNF regulation of GABA neurotransmission	-6.4	7.7	7.8
GO:0098771	inorganic ion homeostasis	-6.3	2.1	5.7
GO:0060048	cardiac muscle contraction	-6.3	4.1	6.6
GO:0006821	chloride transport	-6.3	4.5	6.7
GO:0070252	actin-mediated cell contraction	-6.3	4.8	6.8
GO:0071867	response to monoamine	-6.2	4.5	6.7
GO:0071869	response to catecholamine	-6.2	4.5	6.7
M5885	NABA MATRISOME ASSOCIATED	-6.2	2.1	5.6
GO:0010817	regulation of hormone levels	-6.2	2.4	5.7
R-HSA-416476	G alpha (q) signalling events	-6.2	3.3	6.2
GO:0002791	regulation of peptide secretion	-6.2	3.4	6.2
GO:0007156	homophilic cell adhesion via plasma membrane adhesion molecules	-6.2	3.7	6.3
GO:1903367	positive regulation of fear response	-6.2	22	10
GO:2000987	positive regulation of behavioral fear response	-6.2	22	10
WP4159	GABA receptor signaling	-6.1	8.4	7.8
GO:0006820	anion transport	-6.1	2.4	5.7
GO:0019722	calcium-mediated signaling	-6.1	3.4	6.2
GO:0090087	regulation of peptide transport	-6.1	3.4	6.2
GO:0072659	protein localization to plasma membrane	-6.1	2.9	6
ko04971	Gastric acid secretion	-6.1	5.4	6.9
GO:0060079	excitatory postsynaptic potential	-6.1	4.6	6.7
GO:0099560	synaptic membrane adhesion	-6.1	9.9	8.1
GO:0042886	amide transport	-6.1	2.9	5.9
GO:0045956	positive regulation of calcium ion-dependent exocytosis	-6.1	12	8.6
R-HSA-1296072	Voltage gated Potassium channels	-6.1	7.2	7.4
hsa04971	Gastric acid secretion	-6	5.3	6.8
GO:0043279	response to alkaloid	-6	4.3	6.5
R-HSA-5576892	Phase 0 - rapid depolarisation	-6	8.2	7.7
R-HSA-422356	Regulation of insulin secretion	-5.9	5.2	6.7
GO:1902476	chloride transmembrane transport	-5.9	5.5	6.8
GO:0030029	actin filament-based process	-5.8	2	5.3
GO:0035235	ionotropic glutamate receptor signaling pathway	-5.8	9.2	7.8
GO:0050433	regulation of catecholamine secretion	-5.8	6.1	7
GO:0009100	glycoprotein metabolic process	-5.8	2.5	5.6
hsa04072	Phospholipase D signaling pathway	-5.8	3.6	6.1
GO:0021700	developmental maturation	-5.8	2.9	5.8
GO:0002793	positive regulation of peptide secretion	-5.8	4.4	6.4
R-HSA-438064	Post NMDA receptor activation events	-5.8	5	6.6
GO:0090276	regulation of peptide hormone secretion	-5.8	3.3	5.9
GO:0051592	response to calcium ion	-5.7	3.7	6.1
GO:0071868	cellular response to monoamine stimulus	-5.7	4.3	6.3
GO:0071870	cellular response to catecholamine stimulus	-5.7	4.3	6.3
GO:0014047	glutamate secretion	-5.7	11	8
R-HSA-163685	Integration of energy metabolism	-5.7	4.3	6.3
hsa04723	Retrograde endocannabinoid signaling	-5.7	3.5	6
GO:0050432	catecholamine secretion	-5.7	5.9	6.8
GO:0043266	regulation of potassium ion transport	-5.6	4.3	6.2
GO:0097305	response to alcohol	-5.6	2.9	5.7
hsa05031	Amphetamine addiction	-5.6	5.2	6.5
R-HSA-5682910	LGI-ADAM interactions	-5.6	13	8.4
M5883	NABA SECRETED FACTORS	-5.6	2.6	5.5
GO:0086065	cell communication involved in cardiac conduction	-5.5	5.7	6.6
GO:0051259	protein complex oligomerization	-5.5	3	5.6
GO:0071277	cellular response to calcium ion	-5.5	4.7	6.3
GO:0030048	actin filament-based movement	-5.4	3.9	6
GO:0051937	catecholamine transport	-5.4	5.1	6.4
GO:0046928	regulation of neurotransmitter secretion	-5.4	4.7	6.2
GO:0086012	membrane depolarization during cardiac muscle cell action potential	-5.4	9.8	7.6
GO:0051588	regulation of neurotransmitter transport	-5.4	4.3	6.1
hsa04014	Ras signaling pathway	-5.4	2.9	5.5
R-HSA-112310	Neurotransmitter release cycle	-5.3	6.1	6.6
WP4539	Synaptic signaling pathways associated with autism spectrum disorder	-5.3	6.1	6.6
R-HSA-399721	Glutamate binding, activation of AMPA receptors and synaptic plasticity	-5.3	8	7.1
R-HSA-399719	Trafficking of AMPA receptors	-5.3	8	7.1
GO:0035640	exploration behavior	-5.3	9.4	7.4
GO:1901137	carbohydrate derivative biosynthetic process	-5.2	2.1	5.1
GO:0090277	positive regulation of peptide hormone secretion	-5.2	4.2	6
GO:0007416	synapse assembly	-5.2	3.3	5.6
WP4148	Splicing factor NOVA regulated synaptic proteins	-5.2	6.6	6.7
WP2636	Common pathways underlying drug addiction	-5.2	6.6	6.7
ko05414	Dilated cardiomyopathy	-5.2	4.5	6
hsa05414	Dilated cardiomyopathy	-5.2	4.5	6
GO:0050796	regulation of insulin secretion	-5.1	3.4	5.6
GO:0019935	cyclic-nucleotide-mediated signaling	-5.1	4.4	6
GO:0032024	positive regulation of insulin secretion	-5.1	4.8	6.1
GO:0050708	regulation of protein secretion	-5.1	2.8	5.3
GO:0071320	cellular response to cAMP	-5.1	5.7	6.4
GO:0007218	neuropeptide signaling pathway	-5.1	4.1	5.8
GO:0043112	receptor metabolic process	-5.1	3.3	5.5
GO:0046883	regulation of hormone secretion	-5.1	2.8	5.3
GO:0090257	regulation of muscle system process	-5.1	2.8	5.3
GO:0050714	positive regulation of protein secretion	-5.1	3.6	5.6
R-HSA-375276	Peptide ligand-binding receptors	-5	3.1	5.4
hsanan02	glycosaminoglycan biosynthesis	-5	5.6	6.3
GO:0042220	response to cocaine	-5	5.6	6.3
GO:0032870	cellular response to hormone stimulus	-5	2.1	4.9
GO:0007018	microtubule-based movement	-5	2.4	5.1
GO:0010975	regulation of neuron projection development	-5	2.3	5
GO:0007616	long-term memory	-5	7.3	6.7
GO:0086019	cell-cell signaling involved in cardiac conduction	-5	7.3	6.7
GO:0098962	regulation of postsynaptic neurotransmitter receptor activity	-5	11	7.5
GO:0051591	response to cAMP	-5	4.3	5.8
GO:0045471	response to ethanol	-5	3.6	5.6
ko05031	Amphetamine addiction	-5	5	6
GO:0015800	acidic amino acid transport	-5	5.5	6.2
GO:0050805	negative regulation of synaptic transmission	-4.9	4.9	6
GO:0099566	regulation of postsynaptic cytosolic calcium ion concentration	-4.9	14	7.9
WP35	G protein signaling pathways	-4.8	4.1	5.7
R-HSA-1236394	Signaling by ERBB4	-4.8	5.3	6
GO:1900449	regulation of glutamate receptor signaling pathway	-4.8	21	8.8
GO:0015844	monoamine transport	-4.8	4.4	5.7
GO:0090279	regulation of calcium ion import	-4.8	5.9	6.2
GO:0009101	glycoprotein biosynthetic process	-4.8	2.5	5
GO:0048511	rhythmic process	-4.7	2.6	5
GO:0098657	import into cell	-4.7	2.9	5.1
GO:0048520	positive regulation of behavior	-4.7	8	6.7
ko05412	Arrhythmogenic right ventricular cardiomyopathy (ARVC)	-4.7	4.7	5.8
hsa05412	Arrhythmogenic right ventricular cardiomyopathy (ARVC)	-4.7	4.7	5.8
GO:0050795	regulation of behavior	-4.7	4.7	5.8
GO:0051222	positive regulation of protein transport	-4.7	2.6	5
GO:0051954	positive regulation of amine transport	-4.7	6.7	6.3
hsa04921	Oxytocin signaling pathway	-4.7	3.3	5.3
GO:0043524	negative regulation of neuron apoptotic process	-4.7	3.4	5.3
R-HSA-418597	G alpha (z) signalling events	-4.7	5.8	6.1
M3008	NABA ECM GLYCOPROTEINS	-4.7	3	5.1
ko04916	Melanogenesis	-4.6	4	5.5
hsa04916	Melanogenesis	-4.6	4	5.5
R-HSA-5683057	MAPK family signaling cascades	-4.6	2.5	4.9
GO:1901652	response to peptide	-4.6	2.1	4.7
GO:0046887	positive regulation of hormone secretion	-4.6	3.5	5.3
GO:0014074	response to purine-containing compound	-4.6	3.3	5.2
GO:0019933	cAMP-mediated signaling	-4.6	5	5.7
GO:0006024	glycosaminoglycan biosynthetic process	-4.6	4.5	5.6
GO:0015698	inorganic anion transport	-4.5	3	5.1
GO:0009743	response to carbohydrate	-4.5	2.7	4.9
GO:2001257	regulation of cation channel activity	-4.5	3	5
WP2118	Arrhythmogenic right ventricular cardiomyopathy	-4.5	4.5	5.5
M8	PID ENDOTHELIN PATHWAY	-4.5	4.9	5.7
GO:1904064	positive regulation of cation transmembrane transport	-4.5	3.3	5.1
CORUM:7461	GABA-A receptor (GABRA1, GABRB2, GABRG2)	-4.5	31	9.5
CORUM:5809	GABA-A receptor (GABRA1, GABRB2, GABRG2)	-4.5	31	9.5
GO:0045859	regulation of protein kinase activity	-4.5	2	4.5
ko04921	Oxytocin signaling pathway	-4.5	3.3	5.1
GO:0055117	regulation of cardiac muscle contraction	-4.4	4.4	5.5
GO:0006937	regulation of muscle contraction	-4.4	3.1	5
R-HSA-373076	Class A/1 (Rhodopsin-like receptors)	-4.4	2.4	4.7
GO:0140029	exocytic process	-4.4	4.4	5.4
GO:1903351	cellular response to dopamine	-4.4	4	5.3
WP4698	Vitamin D-sensitive calcium signaling in depression	-4.4	6	5.9
R-HSA-9006934	Signaling by Receptor Tyrosine Kinases	-4.4	2.1	4.5
GO:1904951	positive regulation of establishment of protein localization	-4.3	2.4	4.7
GO:0043549	regulation of kinase activity	-4.3	1.9	4.4
GO:1903350	response to dopamine	-4.3	4	5.3
R-HSA-5673001	RAF/MAP kinase cascade	-4.3	2.5	4.7
GO:0006023	aminoglycan biosynthetic process	-4.3	4.3	5.4
WP117	GPCRs, other	-4.3	4	5.2
GO:0034329	cell junction assembly	-4.3	2.2	4.6
GO:0035641	locomotory exploration behavior	-4.3	11	6.9
GO:0035630	bone mineralization involved in bone maturation	-4.3	11	6.9
GO:0033605	positive regulation of catecholamine secretion	-4.3	11	6.9
GO:0051056	regulation of small GTPase mediated signal transduction	-4.3	2.5	4.6
GO:0006942	regulation of striated muscle contraction	-4.2	3.9	5.2
GO:0042982	amyloid precursor protein metabolic process	-4.2	3.9	5.2
GO:0090288	negative regulation of cellular response to growth factor stimulus	-4.2	3.7	5.1
GO:0003341	cilium movement	-4.2	3	4.9
GO:1903169	regulation of calcium ion transmembrane transport	-4.2	3.1	4.9
GO:0098815	modulation of excitatory postsynaptic potential	-4.2	5.8	5.7
R-HSA-991365	Activation of GABAB receptors	-4.2	5.8	5.7
R-HSA-977444	GABA B receptor activation	-4.2	5.8	5.7
GO:0098900	regulation of action potential	-4.2	5.1	5.5
R-HSA-5684996	MAPK1/MAPK3 signaling	-4.2	2.5	4.6
GO:0006898	receptor-mediated endocytosis	-4.2	2.6	4.7
GO:0032277	negative regulation of gonadotropin secretion	-4.2	15	7.5
GO:0071420	cellular response to histamine	-4.2	15	7.5
GO:0001934	positive regulation of protein phosphorylation	-4.2	1.9	4.3
GO:0060384	innervation	-4.2	8.1	6.2
GO:0001919	regulation of receptor recycling	-4.2	8.1	6.2
R-HSA-5578775	Ion homeostasis	-4.1	5	5.4
ko05410	Hypertrophic cardiomyopathy (HCM)	-4.1	4.1	5.2
hsa05410	Hypertrophic cardiomyopathy (HCM)	-4.1	4.1	5.2
GO:0001881	receptor recycling	-4.1	6.6	5.8
GO:0099174	regulation of presynapse organization	-4.1	6.6	5.8
GO:1905606	regulation of presynapse assembly	-4.1	6.6	5.8
GO:0051223	regulation of protein transport	-4.1	2	4.4
GO:0006865	amino acid transport	-4.1	3.2	4.9
R-HSA-1500931	Cell-Cell communication	-4.1	3.4	4.9
GO:0051051	negative regulation of transport	-4.1	2.1	4.4
GO:0007216	G protein-coupled glutamate receptor signaling pathway	-4.1	10	6.6
M56	PID LPA4 PATHWAY	-4.1	10	6.6
GO:0014048	regulation of glutamate secretion	-4.1	10	6.6
ko04728	Dopaminergic synapse	-4.1	3.3	4.9
GO:0043405	regulation of MAP kinase activity	-4.1	2.9	4.7
GO:0043278	response to morphine	-4	6.4	5.7
GO:0086004	regulation of cardiac muscle cell contraction	-4	6.4	5.7
GO:0014072	response to isoquinoline alkaloid	-4	6.4	5.7
GO:0006835	dicarboxylic acid transport	-4	4	5.1
R-HSA-210500	Glutamate Neurotransmitter Release Cycle	-4	7.7	6
GO:0007169	transmembrane receptor protein tyrosine kinase signaling pathway	-4	1.9	4.3
GO:0060401	cytosolic calcium ion transport	-4	2.9	4.7
hsa04728	Dopaminergic synapse	-4	3.3	4.8
GO:0046683	response to organophosphorus	-4	3.3	4.8
GO:0034764	positive regulation of transmembrane transport	-4	2.7	4.6
GO:1900271	regulation of long-term synaptic potentiation	-4	5.4	5.4
GO:0045921	positive regulation of exocytosis	-4	4	5
GO:0051963	regulation of synapse assembly	-4	3.7	4.9
GO:0048278	vesicle docking	-4	4.7	5.2
GO:0034767	positive regulation of ion transmembrane transport	-4	3	4.7
GO:0003351	epithelial cilium movement involved in extracellular fluid movement	-4	6.2	5.6
R-HSA-392517	Rap1 signalling	-3.9	9.7	6.3
GO:0048812	neuron projection morphogenesis	-3.9	1.9	4.2
GO:0030203	glycosaminoglycan metabolic process	-3.9	3.4	4.8
GO:0045860	positive regulation of protein kinase activity	-3.9	2.2	4.3
GO:0098976	excitatory chemical synaptic transmission	-3.9	14	7
GO:0086018	SA node cell to atrial cardiac muscle cell signaling	-3.9	14	7
GO:0086015	SA node cell action potential	-3.9	14	7
GO:1901888	regulation of cell junction assembly	-3.9	2.7	4.5
hsa04972	Pancreatic secretion	-3.9	3.6	4.8
GO:1901214	regulation of neuron death	-3.9	2.3	4.4
GO:0000165	MAPK cascade	-3.9	1.8	4.1
hsa04726	Serotonergic synapse	-3.9	3.4	4.8
GO:0030282	bone mineralization	-3.9	3.4	4.8
R-HSA-1296061	HCN channels	-3.9	23	8.1
GO:1990708	conditioned place preference	-3.9	23	8.1
GO:0014059	regulation of dopamine secretion	-3.9	6	5.5
GO:0014046	dopamine secretion	-3.9	6	5.5
GO:0070997	neuron death	-3.9	2.2	4.3
WP2848	Pluripotent stem cell differentiation pathway	-3.9	5.2	5.3
GO:0048168	regulation of neuronal synaptic plasticity	-3.9	5.2	5.3
GO:0015850	organic hydroxy compound transport	-3.8	2.4	4.3
GO:1901215	negative regulation of neuron death	-3.8	2.7	4.4
WP3947	Serotonin and anxiety	-3.8	9.1	6.1
GO:0006904	vesicle docking involved in exocytosis	-3.8	5.9	5.4
hsa04960	Aldosterone-regulated sodium reabsorption	-3.8	5.9	5.4
ko04960	Aldosterone-regulated sodium reabsorption	-3.8	5.9	5.4
GO:0051402	neuron apoptotic process	-3.8	2.5	4.4
GO:0140238	presynaptic endocytosis	-3.8	4.5	5
GO:0048488	synaptic vesicle endocytosis	-3.8	4.5	5
GO:0036465	synaptic vesicle recycling	-3.8	4.1	4.9
GO:0051928	positive regulation of calcium ion transport	-3.8	3.3	4.6
GO:0099111	microtubule-based transport	-3.8	2.8	4.4
GO:0098656	anion transmembrane transport	-3.8	2.5	4.3
GO:1901654	response to ketone	-3.8	2.7	4.4
GO:0010811	positive regulation of cell-substrate adhesion	-3.7	3.3	4.6
GO:0140056	organelle localization by membrane tethering	-3.7	4	4.8
GO:0070201	regulation of establishment of protein localization	-3.7	2	4.1
GO:0015872	dopamine transport	-3.7	5	5.1
GO:0008089	anterograde axonal transport	-3.7	5	5.1
R-HSA-111885	Opioid Signalling	-3.7	3.7	4.7
ko04912	GnRH signaling pathway	-3.7	3.7	4.7
hsa04912	GnRH signaling pathway	-3.7	3.7	4.7
GO:0043408	regulation of MAPK cascade	-3.7	1.8	4
GO:0050954	sensory perception of mechanical stimulus	-3.7	2.8	4.4
GO:0006858	extracellular transport	-3.7	5.7	5.3
WP3591	Sleep regulation	-3.7	5.7	5.3
GO:0120039	plasma membrane bounded cell projection morphogenesis	-3.7	1.9	4
R-HSA-170660	Adenylate cyclase activating pathway	-3.7	12	6.6
GO:0016081	synaptic vesicle docking	-3.7	12	6.6
GO:0043523	regulation of neuron apoptotic process	-3.7	2.6	4.3
GO:0060828	regulation of canonical Wnt signaling pathway	-3.7	2.5	4.3
GO:0009749	response to glucose	-3.7	2.6	4.3
GO:2000027	regulation of animal organ morphogenesis	-3.7	3.2	4.5
GO:0097553	calcium ion transmembrane import into cytosol	-3.7	3.1	4.5
GO:1903307	positive regulation of regulated secretory pathway	-3.7	4.9	5
GO:0030514	negative regulation of BMP signaling pathway	-3.7	4.9	5
GO:0048858	cell projection morphogenesis	-3.7	1.9	4
GO:1903115	regulation of actin filament-based movement	-3.6	5.6	5.2
GO:0060402	calcium ion transport into cytosol	-3.6	2.9	4.4
GO:0006029	proteoglycan metabolic process	-3.6	3.9	4.7
GO:0007205	protein kinase C-activating G protein-coupled receptor signaling pathway	-3.6	6.6	5.4
GO:0033674	positive regulation of kinase activity	-3.6	2	4
GO:0035418	protein localization to synapse	-3.6	4.3	4.8
GO:0032970	regulation of actin filament-based process	-3.6	2.1	4.1
R-HSA-382551	Transport of small molecules	-3.6	1.8	3.9
GO:1901379	regulation of potassium ion transmembrane transport	-3.6	3.6	4.6
R-HSA-5173105	O-linked glycosylation	-3.6	3.3	4.5
R-HSA-418555	G alpha (s) signalling events	-3.6	3	4.4
ko04972	Pancreatic secretion	-3.6	3.5	4.6
GO:0010976	positive regulation of neuron projection development	-3.6	2.8	4.3
WP1992	Genes targeted by miRNAs in adipocytes	-3.6	8.1	5.7
GO:1902430	negative regulation of amyloid-beta formation	-3.6	6.4	5.3
GO:0006022	aminoglycan metabolic process	-3.5	3.1	4.4
GO:0071363	cellular response to growth factor stimulus	-3.5	1.8	3.9
GO:0050435	amyloid-beta metabolic process	-3.5	4.2	4.7
GO:0007265	Ras protein signal transduction	-3.5	2.2	4
GO:0034776	response to histamine	-3.5	11	6.2
GO:0086027	AV node cell to bundle of His cell signaling	-3.5	11	6.2
GO:0086016	AV node cell action potential	-3.5	11	6.2
GO:0086070	SA node cell to atrial cardiac muscle cell communication	-3.5	11	6.2
GO:0032276	regulation of gonadotropin secretion	-3.5	11	6.2
GO:1903531	negative regulation of secretion by cell	-3.5	2.9	4.3
GO:0009746	response to hexose	-3.5	2.5	4.2
GO:0044706	multi-multicellular organism process	-3.5	2.5	4.2
R-HSA-390648	Muscarinic acetylcholine receptors	-3.5	19	7.2
R-HSA-1483226	Synthesis of PI	-3.5	19	7.2
GO:0030031	cell projection assembly	-3.5	1.9	3.9
WP4222	Phosphodiesterases in neuronal function	-3.5	4.6	4.8
GO:2000300	regulation of synaptic vesicle exocytosis	-3.5	4.6	4.8
GO:0031623	receptor internalization	-3.5	3.3	4.4
GO:0010810	regulation of cell-substrate adhesion	-3.5	2.5	4.1
GO:0050905	neuromuscular process	-3.5	2.9	4.3
GO:0042987	amyloid precursor protein catabolic process	-3.5	4.1	4.7
GO:0042593	glucose homeostasis	-3.5	2.4	4.1
GO:0060070	canonical Wnt signaling pathway	-3.5	2.3	4
M269	PID RAS PATHWAY	-3.5	6.2	5.2
GO:0140058	neuron projection arborization	-3.5	6.2	5.2
GO:0033500	carbohydrate homeostasis	-3.5	2.4	4.1
GO:0060996	dendritic spine development	-3.4	3.4	4.4
GO:0070085	glycosylation	-3.4	2.4	4.1
R-HSA-381676	Glucagon-like Peptide-1 (GLP1) regulates insulin secretion	-3.4	5.2	4.9
GO:0007212	dopamine receptor signaling pathway	-3.4	5.2	4.9
GO:2001222	regulation of neuron migration	-3.4	5.2	4.9
GO:0071312	cellular response to alkaloid	-3.4	5.2	4.9
GO:0032989	cellular component morphogenesis	-3.4	1.7	3.8
GO:0030198	extracellular matrix organization	-3.4	2.3	4
GO:0070848	response to growth factor	-3.4	1.8	3.8
GO:0032990	cell part morphogenesis	-3.4	1.8	3.8
GO:0031345	negative regulation of cell projection organization	-3.4	2.7	4.2
GO:0043062	extracellular structure organization	-3.4	2.2	4
GO:0072001	renal system development	-3.4	2.2	4
GO:0071900	regulation of protein serine/threonine kinase activity	-3.4	2.1	3.9
GO:0090287	regulation of cellular response to growth factor stimulus	-3.4	2.2	4
WP51	Regulation of actin cytoskeleton	-3.4	2.9	4.2
GO:0031214	biomineral tissue development	-3.4	2.7	4.2
GO:0051347	positive regulation of transferase activity	-3.4	1.9	3.8
R-HSA-445095	Interaction between L1 and Ankyrins	-3.4	6	5.1
R-HSA-112040	G-protein mediated events	-3.4	4.4	4.7
GO:0015849	organic acid transport	-3.4	2.2	4
GO:0045229	external encapsulating structure organization	-3.4	2.2	4
GO:1901381	positive regulation of potassium ion transmembrane transport	-3.4	5	4.8
R-HSA-1489509	DAG and IP3 signaling	-3.4	5	4.8
GO:0034284	response to monosaccharide	-3.4	2.5	4
GO:0030111	regulation of Wnt signaling pathway	-3.4	2.2	3.9
WP3594	Circadian rhythm genes	-3.4	2.5	4.1
GO:0098911	regulation of ventricular cardiac muscle cell action potential	-3.4	10	5.9
GO:1902950	regulation of dendritic spine maintenance	-3.4	10	5.9
WP428	Wnt signaling	-3.3	3.1	4.3
GO:1903510	mucopolysaccharide metabolic process	-3.3	3.6	4.4
GO:0022406	membrane docking	-3.3	3.6	4.4
GO:0008090	retrograde axonal transport	-3.3	7.4	5.3
GO:0150146	cell junction disassembly	-3.3	7.4	5.3
GO:0097062	dendritic spine maintenance	-3.3	7.4	5.3
GO:0110148	biomineralization	-3.3	2.7	4.1
GO:0051048	negative regulation of secretion	-3.3	2.7	4.1
GO:0010522	regulation of calcium ion transport into cytosol	-3.3	3.3	4.3
GO:0035335	peptidyl-tyrosine dephosphorylation	-3.3	3.3	4.3
GO:0034205	amyloid-beta formation	-3.3	4.3	4.6
R-HSA-936837	Ion transport by P-type ATPases	-3.3	4.3	4.6
GO:0006897	endocytosis	-3.3	1.8	3.7
hsa04722	Neurotrophin signaling pathway	-3.3	3.1	4.2
R-HSA-373760	L1CAM interactions	-3.3	3.1	4.2
ko04722	Neurotrophin signaling pathway	-3.3	3.1	4.2
GO:0007605	sensory perception of sound	-3.3	2.8	4.1
GO:0019228	neuronal action potential	-3.3	5.8	5
GO:0030431	sleep	-3.3	5.8	5
GO:0044070	regulation of anion transport	-3.3	3.6	4.4
GO:0051345	positive regulation of hydrolase activity	-3.3	1.8	3.7
GO:0043410	positive regulation of MAPK cascade	-3.3	1.9	3.8
WP4787	Osteoblast differentiation and related diseases	-3.3	3.1	4.2
GO:0001678	cellular glucose homeostasis	-3.3	2.7	4.1
GO:0043434	response to peptide hormone	-3.3	2	3.8
GO:0090407	organophosphate biosynthetic process	-3.3	1.9	3.7
hsa05200	Pathways in cancer	-3.3	2	3.8
hsa04540	Gap junction	-3.3	3.5	4.3
ko04540	Gap junction	-3.3	3.5	4.3
GO:0031346	positive regulation of cell projection organization	-3.3	2.1	3.8
GO:0003254	regulation of membrane depolarization	-3.3	4.8	4.7
hsa04270	Vascular smooth muscle contraction	-3.3	3.1	4.2
ko04270	Vascular smooth muscle contraction	-3.3	3.1	4.2
hsa04810	Regulation of actin cytoskeleton	-3.2	2.5	4
ko04810	Regulation of actin cytoskeleton	-3.2	2.5	4
GO:0046058	cAMP metabolic process	-3.2	7	5.2
GO:1902992	negative regulation of amyloid precursor protein catabolic process	-3.2	5.6	4.9
hsa04360	Axon guidance	-3.2	2.7	4
ko04360	Axon guidance	-3.2	2.7	4
GO:1904645	response to amyloid-beta	-3.2	4.2	4.5
GO:0016311	dephosphorylation	-3.2	2	3.7
WP3876	BMP2-WNT4-FOXO1 pathway in primary endometrial stromal cell differentiation	-3.2	9.5	5.6
GO:0098814	spontaneous synaptic transmission	-3.2	9.5	5.6
GO:0032534	regulation of microvillus assembly	-3.2	15	6.5
GO:0030100	regulation of endocytosis	-3.2	2.5	3.9
GO:0001822	kidney development	-3.2	2.2	3.8
hsa04930	Type II diabetes mellitus	-3.2	4.7	4.6
ko04930	Type II diabetes mellitus	-3.2	4.7	4.6
GO:1905477	positive regulation of protein localization to membrane	-3.2	3.2	4.2
GO:0099175	regulation of postsynapse organization	-3.2	3.4	4.2
GO:0002028	regulation of sodium ion transport	-3.2	3.4	4.2
hsa04730	Long-term depression	-3.2	4.1	4.4
GO:0051965	positive regulation of synapse assembly	-3.2	4.1	4.4
ko04730	Long-term depression	-3.2	4.1	4.4
M5884	NABA CORE MATRISOME	-3.2	2.3	3.8
WP24	Peptide GPCRs	-3.2	3.7	4.3
GO:0043627	response to estrogen	-3.2	3.7	4.3
R-HSA-1630316	Glycosaminoglycan metabolism	-3.2	3	4.1
GO:0043393	regulation of protein binding	-3.2	2.5	3.9
GO:0001657	ureteric bud development	-3.1	3.4	4.2
WP673	ErbB signaling pathway	-3.1	3.4	4.2
GO:0043931	ossification involved in bone maturation	-3.1	6.7	5
R-HSA-212676	Dopamine Neurotransmitter Release Cycle	-3.1	6.7	5
GO:0001655	urogenital system development	-3.1	2.1	3.7
GO:0090092	regulation of transmembrane receptor protein serine/threonine kinase signaling pathway	-3.1	2.3	3.8
GO:0008088	axo-dendritic transport	-3.1	3.7	4.3
GO:0007204	positive regulation of cytosolic calcium ion concentration	-3.1	2.1	3.7
hsa04310	Wnt signaling pathway	-3.1	2.8	4
ko04310	Wnt signaling pathway	-3.1	2.8	4
GO:0072163	mesonephric epithelium development	-3.1	3.4	4.1
GO:0072164	mesonephric tubule development	-3.1	3.4	4.1
GO:0086005	ventricular cardiac muscle cell action potential	-3.1	5.3	4.7
WP706	Sudden infant death syndrome (SIDS) susceptibility pathways	-3.1	2.7	3.9
GO:1901653	cellular response to peptide	-3.1	2	3.7
GO:0099072	regulation of postsynaptic membrane neurotransmitter receptor levels	-3.1	4	4.3
WP4008	NO/cGMP/PKG mediated neuroprotection	-3.1	4.5	4.5
GO:1902003	regulation of amyloid-beta formation	-3.1	4.5	4.5
GO:0048148	behavioral response to cocaine	-3.1	8.8	5.4
GO:0086067	AV node cell to bundle of His cell communication	-3.1	8.8	5.4
R-HSA-170670	Adenylate cyclase inhibitory pathway	-3.1	8.8	5.4
GO:0031589	cell-substrate adhesion	-3.1	2	3.7
GO:0106027	neuron projection organization	-3.1	3.3	4.1
GO:0051260	protein homooligomerization	-3.1	2.6	3.8
GO:2000310	regulation of NMDA receptor activity	-3.1	6.4	4.9
GO:1902414	protein localization to cell junction	-3	3.3	4.1
GO:1903035	negative regulation of response to wounding	-3	3.3	4.1
GO:0044089	positive regulation of cellular component biogenesis	-3	1.8	3.5
GO:0043949	regulation of cAMP-mediated signaling	-3	5.2	4.6
GO:0051955	regulation of amino acid transport	-3	5.2	4.6
GO:0035774	positive regulation of insulin secretion involved in cellular response to glucose stimulus	-3	5.2	4.6
R-HSA-76002	Platelet activation, signaling and aggregation	-3	2.2	3.7
GO:0030510	regulation of BMP signaling pathway	-3	3.3	4
GO:0044344	cellular response to fibroblast growth factor stimulus	-3	3	4
hsa05214	Glioma	-3	3.9	4.2
ko05214	Glioma	-3	3.9	4.2
GO:0046888	negative regulation of hormone secretion	-3	3.9	4.2
WP4223	Ras signaling	-3	2.5	3.8
GO:0090101	negative regulation of transmembrane receptor protein serine/threonine kinase signaling pathway	-3	2.9	3.9
GO:0030534	adult behavior	-3	2.9	3.9
GO:0061669	spontaneous neurotransmitter secretion	-3	13	5.9
R-HSA-9032500	Activated NTRK2 signals through FYN	-3	13	5.9
WP2596	Gastric acid production	-3	13	5.9
CORUM:1139	SNARE complex (VAMP2, SNAP25, STX1a, STX3, CPLX1, CPLX3, CPLX4)	-3	13	5.9
GO:0002118	aggressive behavior	-3	13	5.9
GO:0003308	negative regulation of Wnt signaling pathway involved in heart development	-3	13	5.9
GO:0043268	positive regulation of potassium ion transport	-3	4.3	4.3
GO:0099054	presynapse assembly	-3	4.3	4.3
GO:0046486	glycerolipid metabolic process	-3	2	3.5
GO:0086013	membrane repolarization during cardiac muscle cell action potential	-3	6.2	4.7
GO:0060074	synapse maturation	-3	6.2	4.7
GO:0001823	mesonephros development	-3	3.2	4
R-HSA-983712	Ion channel transport	-3	2.5	3.7
R-HSA-111933	Calmodulin induced events	-3	5	4.5
R-HSA-111997	CaM pathway	-3	5	4.5
R-HSA-5083635	Defective B3GALTL causes Peters-plus syndrome (PpS)	-3	5	4.5
R-HSA-3772470	Negative regulation of TCF-dependent signaling by WNT ligand antagonists	-3	8.3	5.1
GO:0071871	response to epinephrine	-3	8.3	5.1
P-values are calculated based on the accumulative hypergeometric distribution.

## Sheet: human_cluster3
GO	Description	LogP	Enrichment	Z-score
R-HSA-1640170	Cell Cycle	-16	4.3	11
R-HSA-912446	Meiotic recombination	-11	11	12
R-HSA-69278	Cell Cycle, Mitotic	-11	3.9	8.8
GO:0048608	reproductive structure development	-10	4.4	8.9
GO:0061458	reproductive system development	-10	4.4	8.8
R-HSA-5693538	Homology Directed Repair	-10	8	10
GO:0006310	DNA recombination	-10	5.1	9
R-HSA-5693532	DNA Double-Strand Break Repair	-9.9	7	9.7
R-HSA-1500620	Meiosis	-9.3	8.2	9.9
GO:0000725	recombinational repair	-9.2	7.4	9.5
R-HSA-1474165	Reproduction	-9.1	7.2	9.4
GO:0006281	DNA repair	-9.1	3.7	7.9
R-HSA-69620	Cell Cycle Checkpoints	-8.8	4.8	8.3
R-HSA-9006931	Signaling by Nuclear Receptors	-8.7	4.8	8.2
R-HSA-5693567	HDR through Homologous Recombination (HRR) or Single Strand Annealing (SSA)	-8.7	7.4	9.2
GO:0000724	double-strand break repair via homologous recombination	-8.4	7	8.9
GO:0001568	blood vessel development	-8.3	3	7.1
R-HSA-73886	Chromosome Maintenance	-8.3	6.9	8.8
GO:0006260	DNA replication	-8.2	4.9	8
R-HSA-73894	DNA Repair	-7.8	4.3	7.5
R-HSA-5362517	Signaling by Retinoic Acid	-7.8	14	10
R-HSA-201722	Formation of the beta-catenin:TCF transactivating complex	-7.8	8.5	9
GO:0048568	embryonic organ development	-7.7	3.7	7.2
GO:0007389	pattern specification process	-7.6	3.7	7.1
GO:1903047	mitotic cell cycle process	-7.4	2.9	6.6
WP4540	Hippo signaling regulation pathways	-7.4	7.8	8.5
GO:0003002	regionalization	-7.2	4.1	7.1
GO:0006302	double-strand break repair	-7.1	4.6	7.3
GO:0006261	DNA-dependent DNA replication	-6.9	6	7.7
ko04390	Hippo signaling pathway	-6.9	5.9	7.6
GO:0060541	respiratory system development	-6.9	5.1	7.3
GO:0071103	DNA conformation change	-6.8	4.1	6.9
GO:0048514	blood vessel morphogenesis	-6.8	2.9	6.3
R-HSA-157579	Telomere Maintenance	-6.7	6.9	7.8
R-HSA-195258	RHO GTPase Effectors	-6.7	4	6.7
R-HSA-5693579	Homologous DNA Pairing and Strand Exchange	-6.6	12	9.2
GO:0060711	labyrinthine layer development	-6.5	12	9
R-HSA-5693607	Processing of DNA double-strand break ends	-6.5	7.3	7.8
GO:0007548	sex differentiation	-6.4	4.2	6.7
R-HSA-69481	G2/M Checkpoints	-6.4	5.4	7.2
GO:0010564	regulation of cell cycle process	-6.4	2.9	6.1
GO:0048729	tissue morphogenesis	-6.3	2.9	6.1
GO:0007059	chromosome segregation	-6.2	3.7	6.4
hsa04390	Hippo signaling pathway	-6.2	5.2	7
R-HSA-5693568	Resolution of D-loop Structures through Holliday Junction Intermediates	-6.2	14	9.2
GO:0001892	embryonic placenta development	-6.2	7.8	7.8
R-HSA-68886	M Phase	-6.1	3.4	6.2
R-HSA-5693537	Resolution of D-Loop Structures	-6.1	13	9
GO:0006334	nucleosome assembly	-6.1	6	7.2
GO:0048285	organelle fission	-6.1	3.2	6
R-HSA-5685942	HDR through Homologous Recombination (HRR)	-6	8.7	7.9
R-HSA-157118	Signaling by NOTCH	-6	4.4	6.5
R-HSA-427359	SIRT1 negatively regulates rRNA expression	-6	8.6	7.8
GO:0031497	chromatin assembly	-6	5	6.7
GO:0065004	protein-DNA complex assembly	-6	4.6	6.6
WP4262	Breast cancer pathway	-6	5.4	6.9
GO:0003281	ventricular septum development	-5.8	8.2	7.6
hsa05224	Breast cancer	-5.8	5.2	6.7
GO:0001501	skeletal system development	-5.8	3.1	5.9
GO:0001655	urogenital system development	-5.8	3.6	6.1
GO:0060710	chorio-allantoic fusion	-5.7	37	12
R-HSA-5693616	Presynaptic phase of homologous DNA pairing and strand exchange	-5.7	12	8.3
GO:0000226	microtubule cytoskeleton organization	-5.7	2.8	5.7
R-HSA-606279	Deposition of new CENPA-containing nucleosomes at the centromere	-5.7	7.9	7.4
R-HSA-774815	Nucleosome assembly	-5.7	7.9	7.4
GO:0044770	cell cycle phase transition	-5.7	3	5.8
R-HSA-69473	G2/M DNA damage checkpoint	-5.7	6.8	7.1
R-HSA-5625740	RHO GTPases activate PKNs	-5.7	6.8	7.1
R-HSA-5693554	Resolution of D-loop Structures through Synthesis-Dependent Strand Annealing (SDSA)	-5.6	15	8.9
GO:0031023	microtubule organizing center organization	-5.6	5.4	6.6
ko05224	Breast cancer	-5.6	5.4	6.6
R-HSA-427389	ERCC6 (CSB) and EHMT2 (G9a) positively regulate rRNA expression	-5.6	7.7	7.3
GO:0045137	development of primary sexual characteristics	-5.5	4.3	6.2
hsa03440	Homologous recombination	-5.5	11	8.1
ko03440	Homologous recombination	-5.5	11	8.1
R-HSA-5617472	Activation of anterior HOX genes in hindbrain development during early embryogenesis	-5.5	5.9	6.7
R-HSA-5619507	Activation of HOX genes during differentiation	-5.5	5.9	6.7
GO:0007346	regulation of mitotic cell cycle	-5.5	3.1	5.7
GO:0044772	mitotic cell cycle phase transition	-5.5	3.2	5.7
WP4541	Hippo-Merlin signaling dysregulation	-5.5	5.8	6.7
R-HSA-428359	Insulin-like Growth Factor-2 mRNA Binding Proteins (IGF2BPs/IMPs/VICKZs) bind RNA	-5.4	65	14
R-HSA-8951430	RUNX3 regulates WNT signaling	-5.4	32	11
GO:0051301	cell division	-5.4	2.7	5.5
GO:0030324	lung development	-5.4	4.8	6.3
GO:0003279	cardiac septum development	-5.3	6.3	6.7
GO:0006333	chromatin assembly or disassembly	-5.3	4.4	6.1
GO:0030323	respiratory tube development	-5.3	4.6	6.2
GO:0002009	morphogenesis of an epithelium	-5.3	2.9	5.5
GO:0044786	cell cycle DNA replication	-5.3	10	7.6
ko04015	Rap1 signaling pathway	-5.3	4.3	6
R-HSA-73728	RNA Polymerase I Promoter Opening	-5.3	8.2	7.2
GO:0072001	renal system development	-5.2	3.6	5.8
R-HSA-5250913	Positive epigenetic regulation of rRNA expression	-5.2	6.1	6.6
R-HSA-5578749	Transcriptional regulation by small RNAs	-5.2	6.1	6.6
GO:0007098	centrosome cycle	-5.2	5.4	6.4
GO:0000280	nuclear division	-5.2	3.1	5.5
R-HSA-5334118	DNA methylation	-5.1	8	7
GO:0048598	embryonic morphogenesis	-5.1	2.7	5.3
R-HSA-1912422	Pre-NOTCH Expression and Processing	-5.1	5.9	6.5
R-HSA-5250941	Negative epigenetic regulation of rRNA expression	-5.1	5.9	6.4
R-HSA-73854	RNA Polymerase I Promoter Clearance	-5.1	5.9	6.4
R-HSA-5625886	Activated PKN1 stimulates transcription of AR (androgen receptor) regulated genes KLK2 and KLK3	-5	7.7	6.9
GO:0071824	protein-DNA complex subunit organization	-5	3.9	5.7
R-HSA-73864	RNA Polymerase I Transcription	-5	5.8	6.3
GO:0098813	nuclear chromosome segregation	-5	3.7	5.6
GO:0008406	gonad development	-5	4.1	5.8
GO:0060411	cardiac septum morphogenesis	-5	7.6	6.8
R-HSA-9616222	Transcriptional regulation of granulopoiesis	-5	6.5	6.5
GO:0046660	female sex differentiation	-4.9	5.7	6.3
R-HSA-5250924	B-WICH complex positively regulates rRNA expression	-4.9	6.4	6.5
R-HSA-73772	RNA Polymerase I Promoter Escape	-4.9	6.4	6.5
R-HSA-1474228	Degradation of the extracellular matrix	-4.9	5.1	6.1
GO:0034728	nucleosome organization	-4.9	4.7	5.9
R-HSA-73884	Base Excision Repair	-4.9	6.3	6.4
R-HSA-2559583	Cellular Senescence	-4.9	4.3	5.8
R-HSA-68875	Mitotic Prophase	-4.9	5	6
hsa04015	Rap1 signaling pathway	-4.9	4	5.6
R-HSA-1912408	Pre-NOTCH Transcription and Translation	-4.9	6.3	6.4
GO:0006323	DNA packaging	-4.8	4	5.6
GO:0051321	meiotic cell cycle	-4.8	3.7	5.5
R-HSA-3214815	HDACs deacetylate histones	-4.8	6.2	6.3
GO:0001822	kidney development	-4.8	3.5	5.4
GO:0010948	negative regulation of cell cycle process	-4.8	3.5	5.4
GO:0001890	placenta development	-4.8	4.9	5.9
R-HSA-9710421	Defective pyroptosis	-4.8	7.1	6.5
R-HSA-212300	PRC2 methylates histones and DNA	-4.8	7.1	6.5
GO:0060713	labyrinthine layer morphogenesis	-4.7	15	8.1
R-HSA-5365859	RA biosynthesis pathway	-4.7	15	8.1
R-HSA-2299718	Condensation of Prophase Chromosomes	-4.7	7	6.5
R-HSA-195721	Signaling by WNT	-4.7	3.3	5.3
GO:0048732	gland development	-4.7	2.9	5.1
R-HSA-176187	Activation of ATR in response to replication stress	-4.7	10	7.2
GO:0007423	sensory organ development	-4.7	2.7	5
GO:0003179	heart valve morphogenesis	-4.7	8.2	6.7
R-HSA-212165	Epigenetic regulation of gene expression	-4.7	4.8	5.8
GO:0007507	heart development	-4.7	2.6	5
R-HSA-9018519	Estrogen-dependent gene expression	-4.6	4.7	5.8
GO:0001525	angiogenesis	-4.6	2.6	4.9
R-HSA-4641265	Repression of WNT target genes	-4.6	22	8.9
GO:0046545	development of primary female sexual characteristics	-4.6	5.8	6.1
GO:0001503	ossification	-4.6	3	5.1
GO:0050673	epithelial cell proliferation	-4.6	2.9	5
R-HSA-9675136	Diseases of DNA Double-Strand Break Repair	-4.5	13	7.7
R-HSA-9701193	Defective HDR through Homologous Recombination (HRR) due to PALB2 loss of function	-4.5	13	7.7
R-HSA-9704646	Defective HDR through Homologous Recombination Repair (HRR) due to PALB2 loss of BRCA2/RAD51/RAD51C binding function	-4.5	13	7.7
R-HSA-9704331	Defective HDR through Homologous Recombination Repair (HRR) due to PALB2 loss of BRCA1 binding function	-4.5	13	7.7
R-HSA-9645723	Diseases of programmed cell death	-4.5	5.7	5.9
R-HSA-2559586	DNA Damage/Telomere Stress Induced Senescence	-4.5	6.5	6.1
GO:0007093	mitotic cell cycle checkpoint signaling	-4.5	5	5.7
GO:0045786	negative regulation of cell cycle	-4.4	3	5
GO:0001570	vasculogenesis	-4.4	6.4	6.1
GO:0033260	nuclear DNA replication	-4.4	9.5	6.8
WP4879	Overlap between signal transduction pathways contributing to LMNA laminopathies	-4.4	7.6	6.4
GO:0032200	telomere organization	-4.4	4.5	5.5
GO:0060669	embryonic placenta morphogenesis	-4.4	12	7.3
R-HSA-427413	NoRC negatively regulates rRNA expression	-4.4	5.4	5.8
R-HSA-8939211	ESR-mediated signaling	-4.3	3.8	5.2
WP4155	Endometrial cancer	-4.3	7.2	6.2
R-HSA-8948216	Collagen chain trimerization	-4.2	8.8	6.5
WP716	Vitamin A and carotenoid metabolism	-4.2	8.8	6.5
M3005	NABA COLLAGENS	-4.2	8.8	6.5
R-HSA-211000	Gene Silencing by RNA	-4.2	4.7	5.4
R-HSA-2559582	Senescence-Associated Secretory Phenotype (SASP)	-4.2	5.2	5.6
GO:0003170	heart valve development	-4.2	7	6
GO:0030879	mammary gland development	-4.2	4.6	5.4
GO:0000075	cell cycle checkpoint signaling	-4.2	4.2	5.2
GO:0001701	in utero embryonic development	-4.2	3	4.8
GO:0090329	regulation of DNA-dependent DNA replication	-4.1	8.4	6.3
WP710	DNA damage response (only ATM dependent)	-4.1	5.1	5.5
GO:0009952	anterior/posterior pattern specification	-4.1	3.8	5.1
GO:1903046	meiotic cell cycle process	-4.1	3.8	5.1
R-HSA-9610379	HCMV Late Events	-4.1	5	5.4
GO:0045930	negative regulation of mitotic cell cycle	-4.1	3.6	5
GO:0001657	ureteric bud development	-4.1	5.7	5.6
WP4336	ncRNAs involved in Wnt signaling in hepatocellular carcinoma	-4.1	5.7	5.6
R-HSA-9670095	Inhibition of DNA recombination at telomere	-4.1	6.7	5.9
GO:0030326	embryonic limb morphogenesis	-4.1	5	5.4
GO:0035113	embryonic appendage morphogenesis	-4.1	5	5.4
GO:0072163	mesonephric epithelium development	-4	5.6	5.6
GO:0072164	mesonephric tubule development	-4	5.6	5.6
WP428	Wnt signaling	-4	4.9	5.4
GO:0044839	cell cycle G2/M phase transition	-4	4.4	5.2
GO:0003184	pulmonary valve morphogenesis	-3.9	15	7.4
GO:0008585	female gonad development	-3.9	5.5	5.4
GO:1901991	negative regulation of mitotic cell cycle phase transition	-3.9	4	5
ko05034	Alcoholism	-3.9	4	5
R-HSA-69190	DNA strand elongation	-3.9	10	6.5
GO:0034723	DNA replication-dependent nucleosome organization	-3.9	10	6.5
GO:0006335	DNA replication-dependent nucleosome assembly	-3.9	10	6.5
GO:0001823	mesonephros development	-3.9	5.4	5.4
R-HSA-141444	Amplification of signal from unattached kinetochores via a MAD2 inhibitory signal	-3.9	5.4	5.4
R-HSA-141424	Amplification of signal from the kinetochores	-3.9	5.4	5.4
R-HSA-194315	Signaling by Rho GTPases	-3.9	2.3	4.3
GO:0003231	cardiac ventricle development	-3.9	4.7	5.2
R-HSA-8936459	RUNX1 regulates genes involved in megakaryocyte differentiation and platelet function	-3.9	5.3	5.4
GO:1905114	cell surface receptor signaling pathway involved in cell-cell signaling	-3.9	2.5	4.4
GO:1901987	regulation of cell cycle phase transition	-3.9	2.8	4.5
GO:0033687	osteoblast proliferation	-3.8	9.8	6.3
GO:0010165	response to X-ray	-3.8	9.8	6.3
GO:0060716	labyrinthine layer blood vessel development	-3.8	14	7.1
GO:0043392	negative regulation of DNA binding	-3.8	7.5	5.8
R-HSA-171306	Packaging Of Telomere Ends	-3.8	7.5	5.8
GO:1901988	negative regulation of cell cycle phase transition	-3.8	3.4	4.7
WP4216	Chromosomal and microsatellite instability in colorectal cancer	-3.8	6.1	5.5
GO:0048232	male gamete generation	-3.8	2.4	4.3
hsa05034	Alcoholism	-3.8	3.8	4.9
GO:0140013	meiotic nuclear division	-3.8	3.8	4.9
R-HSA-9675135	Diseases of DNA repair	-3.8	9.5	6.2
GO:0007276	gamete generation	-3.8	2.2	4.2
R-HSA-9716542	Signaling by Rho GTPases, Miro GTPases and RHOBTB3	-3.8	2.2	4.2
GO:0044706	multi-multicellular organism process	-3.8	3.5	4.7
WP3967	miR-509-3p alteration of YAP1/ECM axis	-3.7	14	6.9
ko03460	Fanconi anemia pathway	-3.7	7.2	5.7
GO:0061448	connective tissue development	-3.7	3.3	4.6
GO:1902749	regulation of cell cycle G2/M phase transition	-3.7	5.1	5.2
R-HSA-4411364	Binding of TCF/LEF:CTNNB1 to target gene promoters	-3.7	24	8.2
GO:0030855	epithelial cell differentiation	-3.7	2.3	4.2
GO:0140014	mitotic nuclear division	-3.7	3.1	4.5
R-HSA-8939236	RUNX1 regulates transcription of genes involved in differentiation of HSCs	-3.7	4.5	5
GO:0051216	cartilage development	-3.7	3.7	4.7
GO:0016055	Wnt signaling pathway	-3.7	2.6	4.3
GO:0042476	odontogenesis	-3.7	4.4	5
GO:0003205	cardiac chamber development	-3.7	4	4.8
WP4258	lncRNA in canonical Wnt signaling and colorectal cancer	-3.7	5	5.1
GO:0198738	cell-cell signaling by wnt	-3.7	2.6	4.3
GO:0070306	lens fiber cell differentiation	-3.7	9	6
R-HSA-73927	Depurination	-3.7	6.9	5.6
R-HSA-110331	Cleavage of the damaged purine	-3.7	6.9	5.6
R-HSA-110330	Recognition and association of DNA glycosylase with site containing an affected purine	-3.7	6.9	5.6
R-HSA-3214858	RMTs methylate histone arginines	-3.7	5.7	5.3
R-HSA-9013695	NOTCH4 Intracellular Domain Regulates Transcription	-3.7	13	6.7
GO:0045165	cell fate commitment	-3.6	3.2	4.5
hsa05322	Systemic lupus erythematosus	-3.6	4.4	4.9
ko05322	Systemic lupus erythematosus	-3.6	4.4	4.9
M223	PID BETA CATENIN NUC PATHWAY	-3.6	5.7	5.2
R-HSA-5685938	HDR through Single Strand Annealing (SSA)	-3.6	8.7	5.9
GO:1901990	regulation of mitotic cell cycle phase transition	-3.6	3	4.4
GO:0061982	meiosis I cell cycle process	-3.6	4.3	4.8
R-HSA-9609690	HCMV Early Events	-3.6	4.3	4.8
GO:0046661	male sex differentiation	-3.6	3.9	4.7
GO:0006275	regulation of DNA replication	-3.6	4.8	5
GO:0003177	pulmonary valve development	-3.6	12	6.5
GO:0072073	kidney epithelium development	-3.6	4.3	4.8
GO:0030198	extracellular matrix organization	-3.5	3	4.4
GO:0000447	endonucleolytic cleavage in ITS1 to separate SSU-rRNA from 5.8S rRNA and LSU-rRNA from tricistronic rRNA transcript (SSU-rRNA, 5.8S rRNA, LSU-rRNA)	-3.5	22	7.7
GO:0000086	G2/M transition of mitotic cell cycle	-3.5	4.3	4.8
GO:0034754	cellular hormone metabolic process	-3.5	4.3	4.8
GO:0043062	extracellular structure organization	-3.5	3	4.4
R-HSA-201681	TCF dependent signaling in response to WNT	-3.5	3.3	4.5
GO:0045229	external encapsulating structure organization	-3.5	3	4.3
GO:0031214	biomineral tissue development	-3.5	3.8	4.6
GO:0035107	appendage morphogenesis	-3.5	4.2	4.7
GO:0035108	limb morphogenesis	-3.5	4.2	4.7
hsa05210	Colorectal cancer	-3.5	6.5	5.3
ko05210	Colorectal cancer	-3.5	6.5	5.3
GO:0001666	response to hypoxia	-3.5	3	4.3
R-HSA-977225	Amyloid fiber formation	-3.5	4.7	4.8
GO:0048589	developmental growth	-3.5	2.3	4
GO:0110148	biomineralization	-3.5	3.8	4.6
R-HSA-216083	Integrin cell surface interactions	-3.5	5.3	5
GO:0001656	metanephros development	-3.5	5.3	5
R-HSA-2022090	Assembly of collagen fibrils and other multimeric structures	-3.4	6.4	5.3
R-HSA-110328	Recognition and association of DNA glycosylase with site containing an affected pyrimidine	-3.4	6.4	5.3
R-HSA-73928	Depyrimidination	-3.4	6.4	5.3
R-HSA-110329	Cleavage of the damaged pyrimidine	-3.4	6.4	5.3
R-HSA-68877	Mitotic Prometaphase	-3.4	3.5	4.5
GO:0060412	ventricular septum morphogenesis	-3.4	8.1	5.6
WP4844	Influence of laminopathies on Wnt signaling	-3.4	8.1	5.6
GO:0000819	sister chromatid segregation	-3.4	3.5	4.5
R-HSA-69618	Mitotic Spindle Checkpoint	-3.4	4.6	4.8
M5884	NABA CORE MATRISOME	-3.4	3.1	4.3
GO:0009792	embryo development ending in birth or egg hatching	-3.4	2.2	4
GO:0035988	chondrocyte proliferation	-3.4	11	6.2
R-HSA-3781865	Diseases of glycosylation	-3.4	4.1	4.6
GO:0001578	microtubule bundle formation	-3.4	4.5	4.7
GO:0035907	dorsal aorta development	-3.4	19	7.3
R-HSA-5685939	HDR through MMEJ (alt-NHEJ)	-3.4	19	7.3
hsa03460	Fanconi anemia pathway	-3.4	6.2	5.1
M254	PID MYC REPRESS PATHWAY	-3.4	6.2	5.1
R-HSA-73929	Base-Excision Repair, AP Site Formation	-3.4	6.2	5.1
GO:0050678	regulation of epithelial cell proliferation	-3.4	2.6	4.1
GO:1902895	positive regulation of pri-miRNA transcription by RNA polymerase II	-3.3	7.7	5.4
R-HSA-1442490	Collagen degradation	-3.3	6.1	5.1
GO:0003181	atrioventricular valve morphogenesis	-3.3	11	6
R-HSA-9648025	EML4 and NUDC in mitotic spindle formation	-3.3	4.4	4.7
R-HSA-1474290	Collagen formation	-3.3	5	4.8
GO:0006284	base-excision repair	-3.3	7.5	5.4
GO:0008285	negative regulation of cell population proliferation	-3.3	2.1	3.8
GO:0036293	response to decreased oxygen levels	-3.3	2.8	4.1
GO:0051347	positive regulation of transferase activity	-3.3	2.3	3.9
GO:0033674	positive regulation of kinase activity	-3.3	2.4	4
GO:0090657	telomeric loop disassembly	-3.3	18	6.9
GO:0061138	morphogenesis of a branching epithelium	-3.2	3.5	4.3
GO:0071456	cellular response to hypoxia	-3.2	3.9	4.4
R-HSA-1650814	Collagen biosynthesis and modifying enzymes	-3.2	5.8	4.9
GO:0003206	cardiac chamber morphogenesis	-3.2	4.3	4.5
GO:0001704	formation of primary germ layer	-3.2	4.3	4.5
GO:0030111	regulation of Wnt signaling pathway	-3.2	2.8	4
GO:0048754	branching morphogenesis of an epithelial tube	-3.2	3.8	4.4
GO:0045910	negative regulation of DNA recombination	-3.2	7.2	5.2
GO:0043009	chordate embryonic development	-3.2	2.2	3.8
GO:0060993	kidney morphogenesis	-3.2	4.8	4.6
GO:0010389	regulation of G2/M transition of mitotic cell cycle	-3.2	4.8	4.6
hsa04550	Signaling pathways regulating pluripotency of stem cells	-3.2	3.8	4.4
GO:0007283	spermatogenesis	-3.2	2.3	3.8
GO:0048705	skeletal system morphogenesis	-3.2	3.2	4.2
M198	PID SYNDECAN 1 PATHWAY	-3.2	7	5.1
M129	PID PLK1 PATHWAY	-3.2	7	5.1
GO:0090596	sensory organ morphogenesis	-3.1	3	4.1
WP1984	Integrated breast cancer pathway	-3.1	3.8	4.3
R-HSA-1839130	Signaling by activated point mutants of FGFR3	-3.1	16	6.6
R-HSA-629594	Highly calcium permeable postsynaptic nicotinic acetylcholine receptors	-3.1	16	6.6
R-HSA-2033514	FGFR3 mutant receptor activation	-3.1	16	6.6
R-HSA-8878159	Transcriptional regulation by RUNX3	-3.1	4.7	4.6
R-HSA-2559580	Oxidative Stress Induced Senescence	-3.1	4.1	4.4
GO:0051053	negative regulation of DNA metabolic process	-3.1	4.1	4.4
GO:2000027	regulation of animal organ morphogenesis	-3.1	4.1	4.4
R-HSA-3000170	Syndecan interactions	-3.1	9.6	5.6
GO:0003171	atrioventricular valve development	-3.1	9.6	5.6
GO:0033688	regulation of osteoblast proliferation	-3.1	9.6	5.6
GO:0061180	mammary gland epithelium development	-3.1	5.5	4.8
M167	PID AP1 PATHWAY	-3.1	5.5	4.8
M1	PID FANCONI PATHWAY	-3.1	6.9	5.1
R-HSA-2500257	Resolution of Sister Chromatid Cohesion	-3.1	4.1	4.4
GO:0044458	motile cilium assembly	-3.1	6.7	5
GO:0060070	canonical Wnt signaling pathway	-3.1	2.8	3.9
GO:0033045	regulation of sister chromatid segregation	-3.1	5.4	4.7
GO:0001707	mesoderm formation	-3.1	5.4	4.7
GO:0007565	female pregnancy	-3.1	3.4	4.1
R-HSA-1474244	Extracellular matrix organization	-3	2.8	3.9
R-HSA-9609646	HCMV Infection	-3	3.6	4.2
GO:0007498	mesoderm development	-3	4	4.3
GO:0007127	meiosis I	-3	4	4.3
R-HSA-15869	Metabolism of nucleotides	-3	4.5	4.4
GO:0060840	artery development	-3	4.5	4.4
R-HSA-5654227	Phospholipase C-mediated cascade		-3	15
R-HSA-190239	FGFR3 ligand binding and activation	-3	15	6.3
R-HSA-190372	FGFR3c ligand binding and activation	-3	15	6.3
R-HSA-5658623	FGFRL1 modulation of FGFR1 signaling	-3	15	6.3
GO:0036294	cellular response to decreased oxygen levels	-3	3.6	4.2
GO:0051028	mRNA transport	-3	4	4.3
ko04151	PI3K-Akt signaling pathway	-3	2.6	3.8
GO:0001649	osteoblast differentiation	-3	3.1	4
R-HSA-69242	S Phase	-3	3.6	4.2
ko04392	Hippo signaling pathway -multiple species	-3	8.9	5.4
ko05216	Thyroid cancer	-3	8.9	5.4
GO:0031069	hair follicle morphogenesis	-3	8.9	5.4
hsa05216	Thyroid cancer	-3	8.9	5.4
hsa04392	Hippo signaling pathway -multiple species	-3	8.9	5.4
ko04916	Melanogenesis	-3	4.5	4.4
hsa04916	Melanogenesis	-3	4.5	4.4
M160	PID AVB3 INTEGRIN PATHWAY	-3	5.2	4.6
GO:0048332	mesoderm morphogenesis	-3	5.2	4.6
GO:0051298	centrosome duplication	-3	5.2	4.6
GO:0061061	muscle structure development	-3	2.1	3.6
GO:0007140	male meiotic nuclear division	-3	6.5	4.9
GO:0001763	morphogenesis of a branching structure	-3	3.3	4
WP2064	Neural crest differentiation	-3	4.4	4.4
WP4172	PI3K-Akt signaling pathway	-3	2.6	3.8
GO:0045667	regulation of osteoblast differentiation	-3	3.9	4.2
GO:0045596	negative regulation of cell differentiation	-3	2.1	3.6
GO:0070482	response to oxygen levels	-3	2.6	3.8
GO:1902751	positive regulation of cell cycle G2/M phase transition	-3	8.6	5.2
GO:0060674	placenta blood vessel development	-3	8.6	5.2
P-values are calculated based on the accumulative hypergeometric distribution.

## Sheet: human_cluster4
GO	Description	LogP	Enrichment	Z-score
R-HSA-1474244	Extracellular matrix organization	-8.5	5.4	8.4
GO:0006935	chemotaxis	-8.5	3.8	7.6
GO:0042330	taxis	-8.4	3.8	7.6
GO:0042060	wound healing	-8.2	4.5	7.8
GO:0009611	response to wounding	-8	3.9	7.5
GO:0001568	blood vessel development	-8	3.4	7.2
GO:0001525	angiogenesis	-8	3.7	7.3
GO:0048514	blood vessel morphogenesis	-7.9	3.5	7.2
M5884	NABA CORE MATRISOME	-7.6	5.3	7.8
M5885	NABA MATRISOME ASSOCIATED	-7.1	3.2	6.7
hsa04151	PI3K-Akt signaling pathway	-6.9	4.3	7
ko04151	PI3K-Akt signaling pathway	-6.9	4.5	7.1
WP4172	PI3K-Akt signaling pathway	-6.8	4.5	7.1
GO:0001934	positive regulation of protein phosphorylation	-6.8	3.2	6.5
GO:0003007	heart morphogenesis	-6.5	5.1	7.2
GO:0070848	response to growth factor	-6.4	3.1	6.2
ko04512	ECM-receptor interaction	-6.3	9.5	8.3
hsa04512	ECM-receptor interaction	-6.3	9.5	8.3
hsa04742	Taste transduction	-6.3	9.3	8.2
ko04742	Taste transduction	-6.3	9.3	8.2
GO:0007507	heart development	-6.2	3.3	6.2
R-HSA-216083	Integrin cell surface interactions	-6.2	9.1	8.1
GO:0007266	Rho protein signal transduction	-6.2	6.9	7.5
WP3932	Focal adhesion: PI3K-Akt-mTOR-signaling pathway	-6.1	4.5	6.6
GO:0022612	gland morphogenesis	-5.8	7.2	7.3
GO:2000147	positive regulation of cell motility	-5.8	3.3	6
GO:0045446	endothelial cell differentiation	-5.7	7	7.2
GO:0071560	cellular response to transforming growth factor beta stimulus	-5.7	4.7	6.5
GO:0060485	mesenchyme development	-5.7	4.4	6.4
GO:0071363	cellular response to growth factor stimulus	-5.7	3	5.8
GO:0051272	positive regulation of cellular component movement	-5.7	3.2	5.8
GO:0040017	positive regulation of locomotion	-5.7	3.2	5.8
GO:0071559	response to transforming growth factor beta	-5.6	4.6	6.4
GO:0050920	regulation of chemotaxis	-5.6	5	6.5
GO:0002009	morphogenesis of an epithelium	-5.6	3.4	5.9
GO:0030335	positive regulation of cell migration	-5.6	3.3	5.8
R-HSA-500792	GPCR ligand binding	-5.6	3.5	5.9
R-HSA-372790	Signaling by GPCR	-5.5	2.9	5.6
GO:0001649	osteoblast differentiation	-5.5	4.9	6.4
GO:0045667	regulation of osteoblast differentiation	-5.5	6.5	6.9
M3008	NABA ECM GLYCOPROTEINS	-5.5	5.3	6.5
GO:0048729	tissue morphogenesis	-5.4	3.1	5.6
GO:0003176	aortic valve development	-5.4	14	8.6
hsa04510	Focal adhesion	-5.4	5.2	6.4
ko04510	Focal adhesion	-5.4	5.2	6.4
R-HSA-420499	Class C/3 (Metabotropic glutamate/pheromone receptors)	-5.3	14	8.4
GO:0048762	mesenchymal cell differentiation	-5.3	4.7	6.2
R-HSA-388396	GPCR downstream signalling	-5.3	3	5.5
GO:0060537	muscle tissue development	-5.2	3.6	5.8
GO:0003158	endothelium development	-5.2	6.1	6.6
GO:0050921	positive regulation of chemotaxis	-5.2	6.1	6.6
GO:0001503	ossification	-5.1	3.6	5.7
GO:1905314	semi-lunar valve development	-5.1	13	8.1
GO:0001580	detection of chemical stimulus involved in sensory perception of bitter taste	-5.1	13	8.1
GO:0032102	negative regulation of response to external stimulus	-5	3.5	5.6
GO:0018108	peptidyl-tyrosine phosphorylation	-5	3.7	5.6
GO:0007596	blood coagulation	-5	4.7	6
GO:0003170	heart valve development	-5	9.3	7.2
GO:0018212	peptidyl-tyrosine modification	-5	3.6	5.6
GO:0030193	regulation of blood coagulation	-4.9	9.1	7.2
GO:0050878	regulation of body fluid levels	-4.9	3.6	5.6
GO:0003206	cardiac chamber morphogenesis	-4.9	6.4	6.5
GO:0007599	hemostasis	-4.9	4.6	5.9
GO:0050817	coagulation	-4.9	4.6	5.9
GO:0030850	prostate gland development	-4.9	11	7.6
GO:0050913	sensory perception of bitter taste	-4.9	11	7.6
GO:1900046	regulation of hemostasis	-4.9	8.9	7
WP4541	Hippo-Merlin signaling dysregulation	-4.8	6.3	6.4
GO:0050912	detection of chemical stimulus involved in sensory perception of taste	-4.8	11	7.4
GO:0050818	regulation of coagulation	-4.7	8.5	6.8
GO:0006869	lipid transport	-4.7	3.5	5.4
WP306	Focal adhesion	-4.6	4.7	5.7
GO:0030212	hyaluronan metabolic process	-4.6	14	7.8
GO:0060603	mammary gland duct morphogenesis	-4.6	14	7.8
GO:0007423	sensory organ development	-4.5	2.9	5
GO:0007435	salivary gland morphogenesis	-4.5	13	7.6
GO:0003180	aortic valve morphogenesis	-4.5	13	7.6
GO:0060562	epithelial tube morphogenesis	-4.4	3.7	5.3
GO:0032526	response to retinoic acid	-4.4	6.4	6.1
GO:2000179	positive regulation of neural precursor cell proliferation	-4.4	9.6	6.8
GO:0048562	embryonic organ morphogenesis	-4.4	3.9	5.3
GO:0048015	phosphatidylinositol-mediated signaling	-4.4	4.9	5.6
GO:0007431	salivary gland development	-4.4	13	7.4
R-HSA-109582	Hemostasis	-4.3	2.8	4.8
GO:0048545	response to steroid hormone	-4.3	3.6	5.1
GO:0014706	striated muscle tissue development	-4.3	3.4	5.1
GO:0071396	cellular response to lipid	-4.3	2.8	4.8
GO:0048589	developmental growth	-4.3	2.7	4.8
GO:0048017	inositol lipid-mediated signaling	-4.3	4.8	5.5
GO:0090092	regulation of transmembrane receptor protein serine/threonine kinase signaling pathway	-4.3	4	5.3
GO:0060638	mesenchymal-epithelial cell signaling	-4.3	37	10
GO:0006875	cellular metal ion homeostasis	-4.2	2.8	4.8
GO:0045765	regulation of angiogenesis	-4.2	3.5	5
GO:0003018	vascular process in circulatory system	-4.2	3.9	5.2
R-HSA-5083635	Defective B3GALTL causes Peters-plus syndrome (PpS)	-4.2	12	7
GO:1901342	regulation of vasculature development	-4.1	3.4	5
GO:0030855	epithelial cell differentiation	-4.1	2.7	4.7
GO:0030203	glycosaminoglycan metabolic process	-4.1	5.8	5.7
R-HSA-5173214	O-glycosylation of TSR domain-containing proteins	-4.1	11	6.9
GO:0048598	embryonic morphogenesis	-4.1	2.7	4.7
GO:0007420	brain development	-4.1	2.5	4.6
GO:0010876	lipid localization	-4.1	3.1	4.8
GO:0060836	lymphatic endothelial cell differentiation	-4.1	32	9.6
GO:0030003	cellular cation homeostasis	-4.1	2.6	4.6
GO:0007178	transmembrane receptor protein serine/threonine kinase signaling pathway	-4.1	3.4	4.9
GO:0060445	branching involved in salivary gland morphogenesis	-4	16	7.7
GO:0050731	positive regulation of peptidyl-tyrosine phosphorylation	-4	4.5	5.2
GO:0035051	cardiocyte differentiation	-4	4.9	5.4
GO:0002688	regulation of leukocyte chemotaxis	-4	5.6	5.5
GO:0007160	cell-matrix adhesion	-4	4	5.1
GO:0055065	metal ion homeostasis	-4	2.6	4.5
GO:0031589	cell-substrate adhesion	-4	3.3	4.8
GO:0040008	regulation of growth	-4	2.6	4.5
GO:0001837	epithelial to mesenchymal transition	-4	4.9	5.3
GO:0048738	cardiac muscle tissue development	-3.9	4	5
GO:0003205	cardiac chamber development	-3.9	4.8	5.3
GO:0006873	cellular ion homeostasis	-3.9	2.6	4.5
GO:0008593	regulation of Notch signaling pathway	-3.9	6.3	5.7
GO:0015850	organic hydroxy compound transport	-3.9	3.7	4.9
GO:0007179	transforming growth factor beta receptor signaling pathway	-3.9	4.3	5
GO:0006022	aminoglycan metabolic process	-3.9	5.3	5.4
R-HSA-114608	Platelet degranulation	-3.9	5.3	5.4
GO:0043408	regulation of MAPK cascade	-3.9	2.6	4.4
GO:0061383	trabecula morphogenesis	-3.9	10	6.4
R-HSA-9006934	Signaling by Receptor Tyrosine Kinases	-3.8	2.8	4.5
GO:0055080	cation homeostasis	-3.8	2.5	4.4
GO:0045669	positive regulation of osteoblast differentiation	-3.8	7.5	5.8
GO:0001885	endothelial cell development	-3.8	7.5	5.8
GO:0042476	odontogenesis	-3.8	5.3	5.3
GO:0060443	mammary gland morphogenesis	-3.8	9.8	6.3
GO:0050909	sensory perception of taste	-3.8	7.4	5.8
GO:0035272	exocrine system development	-3.8	9.6	6.2
GO:0072203	cell proliferation involved in metanephros development	-3.8	26	8.5
R-HSA-428643	Organic anion transporters	-3.8	26	8.5
GO:0030214	hyaluronan catabolic process	-3.8	26	8.5
GO:0060322	head development	-3.8	2.4	4.3
R-HSA-76005	Response to elevated platelet cytosolic Ca2+	-3.7	5.1	5.2
GO:0061041	regulation of wound healing	-3.7	5.1	5.2
GO:0043410	positive regulation of MAPK cascade	-3.7	2.9	4.5
GO:0007265	Ras protein signal transduction	-3.7	3.3	4.6
GO:0061061	muscle structure development	-3.7	2.6	4.3
GO:0048568	embryonic organ development	-3.7	3	4.5
GO:0060740	prostate gland epithelium morphogenesis	-3.7	14	6.9
GO:0098771	inorganic ion homeostasis	-3.7	2.4	4.3
GO:0050919	negative chemotaxis	-3.7	9.4	6.2
GO:0001974	blood vessel remodeling	-3.7	9.4	6.2
GO:0071407	cellular response to organic cyclic compound	-3.7	2.6	4.4
GO:0097305	response to alcohol	-3.7	3.8	4.8
GO:0008366	axon ensheathment	-3.7	5.1	5.2
GO:0007272	ensheathment of neurons	-3.7	5.1	5.2
GO:0002685	regulation of leukocyte migration	-3.7	4.1	4.9
ko04810	Regulation of actin cytoskeleton	-3.7	4.1	4.9
hsa04810	Regulation of actin cytoskeleton	-3.7	4.1	4.9
GO:0034330	cell junction organization	-3.7	2.5	4.3
M5883	NABA SECRETED FACTORS	-3.7	3.3	4.6
GO:0003197	endocardial cushion development	-3.7	9.2	6.1
GO:0048146	positive regulation of fibroblast proliferation	-3.6	9	6
GO:1903053	regulation of extracellular matrix organization	-3.6	9	6
GO:0030198	extracellular matrix organization	-3.6	3.4	4.6
GO:0048771	tissue remodeling	-3.6	4.4	4.9
R-HSA-1474228	Degradation of the extracellular matrix	-3.6	4.9	5
R-HSA-6811558	PI5P, PP2A and IER3 Regulate PI3K/AKT Signaling	-3.6	5.7	5.2
GO:0043062	extracellular structure organization	-3.6	3.4	4.6
GO:0060512	prostate gland morphogenesis	-3.6	13	6.6
M33	PID GLYPICAN 1PATHWAY	-3.6	13	6.6
R-HSA-3000170	Syndecan interactions	-3.6	13	6.6
GO:0015813	L-glutamate transmembrane transport	-3.6	13	6.6
GO:1902041	regulation of extrinsic apoptotic signaling pathway via death domain receptors	-3.6	8.8	5.9
GO:0030195	negative regulation of blood coagulation	-3.6	8.8	5.9
R-HSA-3000178	ECM proteoglycans	-3.6	6.8	5.5
GO:0045229	external encapsulating structure organization	-3.6	3.4	4.5
GO:0015849	organic acid transport	-3.6	3.4	4.5
R-HSA-76002	Platelet activation, signaling and aggregation	-3.6	3.6	4.6
GO:0045766	positive regulation of angiogenesis	-3.5	4.3	4.8
GO:1904018	positive regulation of vasculature development	-3.5	4.3	4.8
GO:1900047	negative regulation of hemostasis	-3.5	8.6	5.8
GO:0051480	regulation of cytosolic calcium ion concentration	-3.5	3.2	4.4
GO:0060284	regulation of cell development	-3.5	2.7	4.3
GO:0022604	regulation of cell morphogenesis	-3.5	3.3	4.5
GO:0007264	small GTPase mediated signal transduction	-3.5	2.7	4.3
GO:0030500	regulation of bone mineralization	-3.5	6.6	5.4
GO:0097529	myeloid leukocyte migration	-3.5	3.9	4.7
GO:0071622	regulation of granulocyte chemotaxis	-3.5	8.4	5.8
GO:0060601	lateral sprouting from an epithelium	-3.5	22	7.7
GO:0045602	negative regulation of endothelial cell differentiation	-3.5	22	7.7
GO:0060326	cell chemotaxis	-3.5	3.3	4.5
GO:0000165	MAPK cascade	-3.5	2.3	4.1
GO:0001501	skeletal system development	-3.5	2.7	4.2
GO:0072507	divalent inorganic cation homeostasis	-3.5	2.7	4.2
GO:0007411	axon guidance	-3.5	3.8	4.6
GO:0070372	regulation of ERK1 and ERK2 cascade	-3.5	3.3	4.4
GO:0097485	neuron projection guidance	-3.4	3.8	4.6
hsa04015	Rap1 signaling pathway	-3.4	3.8	4.6
R-HSA-199418	Negative regulation of the PI3K/AKT network	-3.4	5.3	5
GO:0055074	calcium ion homeostasis	-3.4	2.8	4.2
GO:0032368	regulation of lipid transport	-3.4	4.6	4.8
GO:1905039	carboxylic acid transmembrane transport	-3.4	4.6	4.8
hsa04978	Mineral absorption	-3.4	8.1	5.6
GO:0050819	negative regulation of coagulation	-3.4	8.1	5.6
R-HSA-418594	G alpha (i) signalling events	-3.4	3.2	4.4
R-HSA-382551	Transport of small molecules	-3.4	2.4	4
GO:0001959	regulation of cytokine-mediated signaling pathway	-3.4	4.6	4.8
GO:1903825	organic acid transmembrane transport	-3.4	4.6	4.8
GO:0061384	heart trabecula morphogenesis	-3.4	11	6.2
GO:0010800	positive regulation of peptidyl-threonine phosphorylation	-3.4	11	6.2
GO:0007204	positive regulation of cytosolic calcium ion concentration	-3.4	3.2	4.4
GO:0008625	extrinsic apoptotic signaling pathway via death domain receptors	-3.4	6.3	5.2
WP51	Regulation of actin cytoskeleton	-3.4	4.6	4.8
GO:1901222	regulation of NIK/NF-kappaB signaling	-3.4	5.2	4.9
GO:0034135	regulation of toll-like receptor 2 signaling pathway	-3.4	20	7.4
GO:0021859	pyramidal neuron differentiation	-3.4	20	7.4
GO:1903054	negative regulation of extracellular matrix organization	-3.4	20	7.4
GO:0030595	leukocyte chemotaxis	-3.4	3.7	4.5
GO:0051216	cartilage development	-3.4	4.1	4.6
GO:0050801	ion homeostasis	-3.4	2.3	4
GO:0070723	response to cholesterol	-3.4	11	6.1
hsa05144	Malaria	-3.4	7.8	5.5
GO:0003179	heart valve morphogenesis	-3.4	7.8	5.5
GO:0008544	epidermis development	-3.4	3.2	4.3
GO:0045596	negative regulation of cell differentiation	-3.4	2.4	4
GO:0007169	transmembrane receptor protein tyrosine kinase signaling pathway	-3.3	2.5	4
GO:0001654	eye development	-3.3	3	4.2
GO:0008360	regulation of cell shape	-3.3	4.5	4.7
GO:0001817	regulation of cytokine production	-3.3	2.3	3.9
GO:0032989	cellular component morphogenesis	-3.3	2.3	3.9
GO:0046395	carboxylic acid catabolic process	-3.3	3.6	4.4
GO:0030282	bone mineralization	-3.3	5.1	4.8
GO:0150063	visual system development	-3.3	3	4.2
GO:1903510	mucopolysaccharide metabolic process	-3.3	6	5
GO:0006897	endocytosis	-3.3	2.4	4
GO:0072593	reactive oxygen species metabolic process	-3.3	3.6	4.4
GO:1905517	macrophage migration	-3.3	7.6	5.4
GO:0048638	regulation of developmental growth	-3.3	3.1	4.2
GO:1902532	negative regulation of intracellular signal transduction	-3.3	2.6	4
GO:2000177	regulation of neural precursor cell proliferation	-3.3	5.9	5
GO:0031099	regeneration	-3.3	3.9	4.5
GO:0033674	positive regulation of kinase activity	-3.3	2.7	4.1
GO:0030155	regulation of cell adhesion	-3.3	2.3	3.9
GO:0016054	organic acid catabolic process	-3.3	3.6	4.3
GO:0043552	positive regulation of phosphatidylinositol 3-kinase activity	-3.3	10	5.9
GO:0072659	protein localization to plasma membrane	-3.3	3.3	4.3
R-HSA-186797	Signaling by PDGF	-3.2	7.4	5.3
GO:0035904	aorta development	-3.2	7.4	5.3
GO:0072329	monocarboxylic acid catabolic process	-3.2	4.9	4.7
GO:0048880	sensory system development	-3.2	2.9	4.1
GO:0042692	muscle cell differentiation	-3.2	2.9	4.1
R-HSA-3000171	Non-integrin membrane-ECM interactions	-3.2	7.3	5.2
GO:0052548	regulation of endopeptidase activity	-3.2	2.8	4
GO:0035909	aorta morphogenesis	-3.2	10	5.8
GO:0070371	ERK1 and ERK2 cascade	-3.2	3.1	4.1
GO:0072503	cellular divalent inorganic cation homeostasis	-3.2	2.7	4
GO:0010763	positive regulation of fibroblast migration	-3.2	17	6.8
M11736	SA MMP CYTOKINE CONNECTION	-3.2	17	6.8
GO:0032488	Cdc42 protein signal transduction	-3.2	17	6.8
GO:0060759	regulation of response to cytokine stimulus	-3.2	4.3	4.5
GO:0042475	odontogenesis of dentin-containing tooth	-3.2	5.7	4.8
GO:0003013	circulatory system process	-3.2	2.4	3.9
GO:0048732	gland development	-3.2	2.7	4
GO:0030036	actin cytoskeleton organization	-3.2	2.3	3.8
GO:0050678	regulation of epithelial cell proliferation	-3.1	2.9	4
R-HSA-425407	SLC-mediated transmembrane transport	-3.1	3.4	4.2
GO:0001952	regulation of cell-matrix adhesion	-3.1	4.7	4.6
GO:0060572	morphogenesis of an epithelial bud	-3.1	16	6.6
GO:1903034	regulation of response to wounding	-3.1	4.1	4.4
GO:0010762	regulation of fibroblast migration	-3.1	9.6	5.6
GO:0036314	response to sterol	-3.1	9.6	5.6
GO:0060317	cardiac epithelial to mesenchymal transition	-3.1	9.6	5.6
GO:0010720	positive regulation of cell development	-3.1	3.2	4.1
GO:0017015	regulation of transforming growth factor beta receptor signaling pathway	-3.1	4.7	4.5
GO:0002690	positive regulation of leukocyte chemotaxis	-3.1	5.5	4.7
ko04015	Rap1 signaling pathway	-3.1	3.7	4.2
GO:0031214	biomineral tissue development	-3.1	4.1	4.3
GO:0006874	cellular calcium ion homeostasis	-3.1	2.7	3.9
GO:0061448	connective tissue development	-3.1	3.4	4.1
GO:0050673	epithelial cell proliferation	-3.1	2.7	3.9
GO:0090218	positive regulation of lipid kinase activity	-3.1	9.3	5.5
M5880	NABA ECM AFFILIATED	-3.1	4.1	4.3
GO:0046579	positive regulation of Ras protein signal transduction	-3	6.7	5
GO:0007162	negative regulation of cell adhesion	-3	3.1	4
GO:0110148	biomineralization	-3	4	4.3
GO:1903844	regulation of cellular response to transforming growth factor beta stimulus	-3	4.6	4.5
GO:0043583	ear development	-3	3.6	4.2
GO:0090287	regulation of cellular response to growth factor stimulus	-3	3.1	4
GO:0031348	negative regulation of defense response	-3	3.3	4.1
GO:0061298	retina vasculature development in camera-type eye	-3	15	6.3
GO:0010935	regulation of macrophage cytokine production	-3	15	6.3
GO:0010934	macrophage cytokine production	-3	15	6.3
GO:0060033	anatomical structure regression	-3	15	6.3
GO:0010715	regulation of extracellular matrix disassembly	-3	15	6.3
GO:0007219	Notch signaling pathway	-3	4	4.3
GO:0070167	regulation of biomineral tissue development	-3	5.3	4.6
WP4808	Endochondral ossification with skeletal dysplasias	-3	6.6	4.9
GO:1902475	L-alpha-amino acid transmembrane transport	-3	6.6	4.9
WP474	Endochondral ossification	-3	6.6	4.9
GO:0032376	positive regulation of cholesterol transport	-3	9.1	5.4
R-HSA-2129379	Molecules associated with elastic fibres	-3	9.1	5.4
GO:0032373	positive regulation of sterol transport	-3	9.1	5.4
GO:0051347	positive regulation of transferase activity	-3	2.4	3.8
GO:0042552	myelination	-3	4.5	4.4
GO:0048639	positive regulation of developmental growth	-3	4	4.2
GO:0050918	positive chemotaxis	-3	6.5	4.9
GO:0071300	cellular response to retinoic acid	-3	6.5	4.9
M18	PID INTEGRIN1 PATHWAY	-3	6.5	4.9
GO:0002687	positive regulation of leukocyte migration	-3	4.5	4.4
hsa04360	Axon guidance	-3	3.9	4.2
ko04360	Axon guidance	-3	3.9	4.2
WP4540	Hippo signaling regulation pathways	-3	5.2	4.6
GO:0110149	regulation of biomineralization	-3	5.2	4.6
GO:0010717	regulation of epithelial to mesenchymal transition	-3	5.2	4.6
R-HSA-140877	Formation of Fibrin Clot (Clotting Cascade)	-3	8.8	5.3
GO:0003203	endocardial cushion morphogenesis	-3	8.8	5.3
WP3942	PPAR signaling pathway	-3	6.4	4.8
GO:0032890	regulation of organic acid transport	-3	6.4	4.8
GO:0097191	extrinsic apoptotic signaling pathway	-3	3.5	4.1
GO:0050730	regulation of peptidyl-tyrosine phosphorylation	-3	3.3	4
GO:1902001	fatty acid transmembrane transport	-3	14	6.1
WP5052	Nephrogenesis	-3	14	6.1
GO:0060602	branch elongation of an epithelium	-3	14	6.1
GO:0001946	lymphangiogenesis	-3	14	6.1
GO:0009062	fatty acid catabolic process	-3	5.2	4.5
GO:0030029	actin filament-based process	-3	2.2	3.6
P-values are calculated based on the accumulative hypergeometric distribution.

## Sheet: human_cluster5
GO	Description	LogP	Enrichment	Z-score
GO:0098742	cell-cell adhesion via plasma-membrane adhesion molecules	-15	7.6	13
GO:0007156	homophilic cell adhesion via plasma membrane adhesion molecules	-14	9.6	13
GO:0098916	anterograde trans-synaptic signaling	-14	4.3	10
GO:0007268	chemical synaptic transmission	-14	4.3	10
GO:0099537	trans-synaptic signaling	-14	4.2	10
GO:0099536	synaptic signaling	-13	4.1	9.9
GO:0034330	cell junction organization	-11	3.9	8.8
GO:0032989	cellular component morphogenesis	-11	3.7	8.7
GO:0050808	synapse organization	-11	4.9	9.3
GO:0032990	cell part morphogenesis	-10	3.9	8.6
GO:0021953	central nervous system neuron differentiation	-10	7.3	10
GO:0048858	cell projection morphogenesis	-10	3.9	8.5
GO:0060322	head development	-10	3.5	8.2
GO:0048812	neuron projection morphogenesis	-9.8	3.9	8.3
GO:0120039	plasma membrane bounded cell projection morphogenesis	-9.6	3.8	8.1
GO:0007420	brain development	-9.5	3.5	7.9
GO:0098662	inorganic cation transmembrane transport	-8.8	3.3	7.5
GO:0007610	behavior	-8.5	3.7	7.6
GO:0050804	modulation of chemical synaptic transmission	-8.4	4.2	7.8
GO:0099177	regulation of trans-synaptic signaling	-8.4	4.2	7.8
GO:0003013	circulatory system process	-8.2	3.6	7.4
GO:0000904	cell morphogenesis involved in differentiation	-8	3.3	7.1
GO:0061564	axon development	-7.9	4	7.4
GO:0070306	lens fiber cell differentiation	-7.8	17	11
GO:0007423	sensory organ development	-7.7	3.6	7.1
R-HSA-9675108	Nervous system development	-7.3	3.5	6.9
GO:0007411	axon guidance	-7.3	5.4	7.7
GO:0043010	camera-type eye development	-7.3	4.5	7.3
GO:0097485	neuron projection guidance	-7.2	5.4	7.7
GO:0007169	transmembrane receptor protein tyrosine kinase signaling pathway	-7.2	3.3	6.7
GO:0042391	regulation of membrane potential	-7.2	3.9	7
GO:0043549	regulation of kinase activity	-7	3	6.5
GO:0051960	regulation of nervous system development	-7	3.8	6.9
GO:0001654	eye development	-7	4.1	7
R-HSA-112316	Neuronal System	-6.9	4	6.9
GO:0150063	visual system development	-6.9	4.1	6.9
GO:0022604	regulation of cell morphogenesis	-6.8	4.5	7.1
GO:0048841	regulation of axon extension involved in axon guidance	-6.8	17	10
GO:0030900	forebrain development	-6.8	4	6.9
GO:0007409	axonogenesis	-6.8	3.9	6.8
GO:0048880	sensory system development	-6.8	4	6.9
GO:0034329	cell junction assembly	-6.7	3.8	6.7
R-HSA-372790	Signaling by GPCR	-6.7	3.1	6.4
GO:0001508	action potential	-6.7	6.9	7.9
GO:0048667	cell morphogenesis involved in neuron differentiation	-6.6	3.4	6.5
GO:0008015	blood circulation	-6.5	3.5	6.4
GO:0045165	cell fate commitment	-6.5	4.7	7
GO:0003018	vascular process in circulatory system	-6.4	4.7	6.9
GO:0007613	memory	-6.4	7.2	7.7
GO:1902284	neuron projection extension involved in neuron projection guidance	-6.4	15	9.5
GO:0048846	axon extension involved in axon guidance	-6.4	15	9.5
GO:0021879	forebrain neuron differentiation	-6.3	11	8.7
GO:0060041	retina development in camera-type eye	-6.2	6.3	7.3
GO:0007416	synapse assembly	-6.2	5.6	7.1
GO:0044057	regulation of system process	-6.1	3.2	6.1
GO:0034762	regulation of transmembrane transport	-6	3.1	6
GO:0072507	divalent inorganic cation homeostasis	-6	3.3	6.1
R-HSA-422475	Axon guidance	-6	3.2	6
GO:0021537	telencephalon development	-5.9	4.6	6.6
GO:0055080	cation homeostasis	-5.9	2.8	5.8
GO:1903522	regulation of blood circulation	-5.8	4.5	6.5
GO:0010001	glial cell differentiation	-5.8	4.8	6.6
GO:0021872	forebrain generation of neurons	-5.8	9.6	7.9
GO:0098771	inorganic ion homeostasis	-5.7	2.8	5.7
GO:0072503	cellular divalent inorganic cation homeostasis	-5.7	3.3	5.9
GO:0050801	ion homeostasis	-5.7	2.7	5.7
GO:0055065	metal ion homeostasis	-5.7	2.9	5.7
GO:0034765	regulation of ion transmembrane transport	-5.7	3.3	5.9
M5885	NABA MATRISOME ASSOCIATED	-5.7	2.8	5.6
GO:0042063	gliogenesis	-5.6	4.1	6.2
GO:0007162	negative regulation of cell adhesion	-5.6	4.1	6.2
GO:0060560	developmental growth involved in morphogenesis	-5.6	4.6	6.3
GO:0048589	developmental growth	-5.6	3	5.7
GO:0051962	positive regulation of nervous system development	-5.5	4.3	6.2
GO:0050954	sensory perception of mechanical stimulus	-5.5	5.3	6.5
R-HSA-416700	Other semaphorin interactions	-5.4	20	9.6
GO:0006813	potassium ion transport	-5.4	4.5	6.2
GO:0051272	positive regulation of cellular component movement	-5.4	3	5.6
GO:0045666	positive regulation of neuron differentiation	-5.4	7.4	7.1
GO:0040017	positive regulation of locomotion	-5.4	3	5.6
GO:0045859	regulation of protein kinase activity	-5.3	2.9	5.5
GO:0090066	regulation of anatomical structure size	-5.3	3.1	5.6
ko04020	Calcium signaling pathway	-5.3	5.1	6.3
hsa04020	Calcium signaling pathway	-5.3	5.1	6.3
GO:0030003	cellular cation homeostasis	-5.3	2.8	5.5
GO:0006935	chemotaxis	-5.3	2.9	5.5
GO:0050770	regulation of axonogenesis	-5.2	5.5	6.4
GO:0042330	taxis	-5.2	2.9	5.5
GO:0050767	regulation of neurogenesis	-5.2	3.6	5.7
GO:0030155	regulation of cell adhesion	-5.2	2.7	5.3
GO:0010975	regulation of neuron projection development	-5.2	3.3	5.6
GO:0040008	regulation of growth	-5.2	2.8	5.4
GO:0007611	learning or memory	-5.2	4.2	5.9
R-HSA-5576891	Cardiac conduction	-5.1	6	6.5
GO:0006874	cellular calcium ion homeostasis	-5.1	3.3	5.5
GO:0006873	cellular ion homeostasis	-5.1	2.8	5.3
GO:0019233	sensory perception of pain	-5.1	6.7	6.7
R-HSA-1296071	Potassium Channels	-5.1	6.7	6.7
GO:2000147	positive regulation of cell motility	-5.1	2.9	5.4
GO:0006875	cellular metal ion homeostasis	-5.1	2.9	5.4
GO:0031344	regulation of cell projection organization	-5	2.8	5.3
R-HSA-388396	GPCR downstream signalling	-5	2.8	5.3
GO:0001558	regulation of cell growth	-5	3.3	5.5
GO:0060284	regulation of cell development	-5	3.1	5.4
GO:0055074	calcium ion homeostasis	-5	3.2	5.4
GO:0071526	semaphorin-plexin signaling pathway	-4.9	12	7.7
GO:1902287	semaphorin-plexin signaling pathway involved in axon guidance	-4.9	26	9.8
GO:0002088	lens development in camera-type eye	-4.9	7.3	6.7
GO:0042310	vasoconstriction	-4.9	7.3	6.7
GO:0030335	positive regulation of cell migration	-4.8	2.9	5.2
ko05205	Proteoglycans in cancer	-4.8	4.6	5.8
GO:0048663	neuron fate commitment	-4.8	8.7	7
GO:0043269	regulation of ion transport	-4.8	2.7	5.1
GO:0031346	positive regulation of cell projection organization	-4.8	3.5	5.4
GO:0051480	regulation of cytosolic calcium ion concentration	-4.7	3.5	5.4
GO:0120035	regulation of plasma membrane bounded cell projection organization	-4.7	2.7	5.1
GO:1902285	semaphorin-plexin signaling pathway involved in neuron projection guidance	-4.7	24	9.4
hsa04360	Axon guidance	-4.7	4.8	5.9
ko04360	Axon guidance	-4.7	4.8	5.9
GO:0033674	positive regulation of kinase activity	-4.7	3.1	5.2
GO:0007204	positive regulation of cytosolic calcium ion concentration	-4.7	3.6	5.4
GO:0048732	gland development	-4.7	3.2	5.2
GO:0019229	regulation of vasoconstriction	-4.6	8.2	6.7
GO:0001505	regulation of neurotransmitter levels	-4.6	4.3	5.6
GO:0010721	negative regulation of cell development	-4.6	4.7	5.7
hsa05205	Proteoglycans in cancer	-4.5	4.2	5.5
GO:0048638	regulation of developmental growth	-4.5	3.5	5.2
GO:0071805	potassium ion transmembrane transport	-4.5	4.2	5.5
GO:0030516	regulation of axon extension	-4.5	6.5	6.1
GO:0045596	negative regulation of cell differentiation	-4.5	2.6	4.8
GO:0050890	cognition	-4.4	3.6	5.3
GO:0023061	signal release	-4.4	3	4.9
R-HSA-418457	cGMP effects	-4.3	19	8.4
GO:0072148	epithelial cell fate commitment	-4.3	19	8.4
WP4304	Oligodendrocyte specification and differentiation, leading to myelin components for CNS	-4.3	12	7.3
GO:0035637	multicellular organismal signaling	-4.3	4.8	5.5
GO:0030534	adult behavior	-4.3	5.3	5.7
GO:0045664	regulation of neuron differentiation	-4.3	4.4	5.4
GO:0019228	neuronal action potential	-4.3	12	7.2
GO:0001666	response to hypoxia	-4.3	3.5	5.1
R-HSA-397014	Muscle contraction	-4.2	4.3	5.3
R-HSA-9006934	Signaling by Receptor Tyrosine Kinases	-4.2	2.8	4.8
GO:0048842	positive regulation of axon extension involved in axon guidance	-4.1	33	9.7
GO:0016049	cell growth	-4.1	2.9	4.7
GO:0050772	positive regulation of axonogenesis	-4.1	6.8	6
R-HSA-418594	G alpha (i) signalling events	-4.1	3.4	4.9
M5880	NABA ECM AFFILIATED	-4.1	4.5	5.3
GO:1990138	neuron projection extension	-4.1	4.5	5.3
GO:0036293	response to decreased oxygen levels	-4	3.4	4.9
R-HSA-888590	GABA synthesis, release, reuptake and degradation	-4	16	7.6
GO:0050768	negative regulation of neurogenesis	-4	5	5.4
GO:0061387	regulation of extent of cell growth	-4	5.6	5.6
GO:0086010	membrane depolarization during action potential	-4	11	6.7
GO:0035296	regulation of tube diameter	-4	4.9	5.4
GO:0097746	blood vessel diameter maintenance	-4	4.9	5.4
GO:0035150	regulation of tube size	-4	4.9	5.3
GO:0021516	dorsal spinal cord development	-3.9	15	7.4
GO:0035881	amacrine cell differentiation	-3.9	29	9.1
R-HSA-5362798	Release of Hh-Np from the secreting cell	-3.9	29	9.1
GO:0060839	endothelial cell fate commitment	-3.9	29	9.1
GO:0051961	negative regulation of nervous system development	-3.9	4.8	5.2
GO:0048713	regulation of oligodendrocyte differentiation	-3.9	10	6.5
GO:0007269	neurotransmitter secretion	-3.9	4.8	5.2
GO:0099643	signal release from synapse	-3.9	4.8	5.2
GO:0030029	actin filament-based process	-3.9	2.3	4.3
R-HSA-416476	G alpha (q) signalling events	-3.9	3.9	5
GO:0001501	skeletal system development	-3.9	2.7	4.5
GO:0001822	kidney development	-3.9	3.4	4.8
GO:0008361	regulation of cell size	-3.9	4.2	5
ko04540	Gap junction	-3.8	6.1	5.5
hsa04540	Gap junction	-3.8	6.1	5.5
GO:0045927	positive regulation of growth	-3.8	3.6	4.8
GO:0051347	positive regulation of transferase activity	-3.8	2.6	4.4
R-HSA-392154	Nitric oxide stimulates guanylate cyclase	-3.8	14	7
R-HSA-447041	CHL1 interactions	-3.8	26	8.5
GO:0048675	axon extension	-3.8	5.1	5.2
GO:0050920	regulation of chemotaxis	-3.7	3.8	4.8
GO:0046530	photoreceptor cell differentiation	-3.7	7.2	5.7
GO:0072001	renal system development	-3.7	3.3	4.6
GO:0051056	regulation of small GTPase mediated signal transduction	-3.7	3.3	4.6
GO:0044089	positive regulation of cellular component biogenesis	-3.7	2.7	4.4
GO:0050769	positive regulation of neurogenesis	-3.7	3.8	4.8
GO:0008360	regulation of cell shape	-3.7	4.5	5
GO:0007605	sensory perception of sound	-3.7	4.5	5
GO:0070482	response to oxygen levels	-3.7	3.1	4.5
R-HSA-373755	Semaphorin interactions	-3.7	7.1	5.7
ko04912	GnRH signaling pathway	-3.7	5.9	5.4
hsa04912	GnRH signaling pathway	-3.7	5.9	5.4
GO:0046578	regulation of Ras protein signal transduction	-3.7	4.1	4.9
GO:0021895	cerebral cortex neuron differentiation	-3.7	13	6.8
R-HSA-163125	Post-translational modification: synthesis of GPI-anchored proteins	-3.7	5.8	5.3
GO:0043408	regulation of MAPK cascade	-3.7	2.4	4.2
GO:0000165	MAPK cascade	-3.7	2.3	4.2
GO:0030517	negative regulation of axon extension	-3.6	9	6
WP289	Myometrial relaxation and contraction pathways	-3.6	4.4	4.9
GO:0048709	oligodendrocyte differentiation	-3.6	5.7	5.2
GO:0070588	calcium ion transmembrane transport	-3.6	3.2	4.5
GO:0045860	positive regulation of protein kinase activity	-3.6	2.9	4.4
GO:0007528	neuromuscular junction development	-3.6	8.8	5.9
GO:0048565	digestive tract development	-3.6	4.9	5
R-HSA-9662360	Sensory processing of sound by inner hair cells of the cochlea	-3.6	6.7	5.4
GO:0062149	detection of stimulus involved in sensory perception of pain	-3.5	12	6.5
ko04915	Estrogen signaling pathway	-3.5	5.5	5.1
GO:0071363	cellular response to growth factor stimulus	-3.5	2.4	4.1
GO:0003407	neural retina development	-3.5	6.6	5.4
GO:0021510	spinal cord development	-3.5	5.5	5.1
GO:1905114	cell surface receptor signaling pathway involved in cell-cell signaling	-3.5	2.5	4.2
WP4239	Epithelial to mesenchymal transition in colorectal cancer	-3.5	4.2	4.7
ko04976	Bile secretion	-3.5	6.5	5.3
GO:0021892	cerebral cortex GABAergic interneuron differentiation	-3.5	21	7.6
GO:0021604	cranial nerve structural organization	-3.5	21	7.6
GO:0048715	negative regulation of oligodendrocyte differentiation	-3.5	21	7.6
GO:0048843	negative regulation of axon extension involved in axon guidance	-3.5	12	6.4
GO:0030307	positive regulation of cell growth	-3.5	4.2	4.7
WP3584	MECP2 and associated Rett syndrome	-3.5	6.4	5.3
GO:0060047	heart contraction	-3.5	3.5	4.5
ko04723	Retrograde endocannabinoid signaling	-3.5	5.3	5
GO:1901888	regulation of cell junction assembly	-3.5	3.8	4.6
GO:0009611	response to wounding	-3.4	2.5	4.1
R-HSA-114508	Effects of PIP2 hydrolysis	-3.4	11	6.2
GO:0002009	morphogenesis of an epithelium	-3.4	2.6	4.1
GO:0021543	pallium development	-3.4	4.1	4.6
GO:0008016	regulation of heart contraction	-3.4	3.7	4.5
GO:1901890	positive regulation of cell junction assembly	-3.4	5.2	4.9
GO:0008038	neuron recognition	-3.4	7.9	5.5
WP4312	Rett syndrome causing genes	-3.4	7.9	5.5
hsa04976	Bile secretion	-3.4	6.2	5.1
GO:0055123	digestive system development	-3.4	4.5	4.7
WP106	Alanine and aspartate metabolism	-3.4	19	7.3
R-HSA-500792	GPCR ligand binding	-3.4	2.6	4.1
GO:0007271	synaptic transmission, cholinergic	-3.4	11	6.1
GO:0006816	calcium ion transport	-3.3	2.7	4.1
GO:0060828	regulation of canonical Wnt signaling pathway	-3.3	3.4	4.4
GO:0050807	regulation of synapse organization	-3.3	3.7	4.4
GO:0086001	cardiac muscle cell action potential	-3.3	6.1	5.1
R-HSA-9659379	Sensory processing of sound	-3.3	6.1	5.1
GO:0048639	positive regulation of developmental growth	-3.3	4	4.5
GO:0016079	synaptic vesicle exocytosis	-3.3	5.1	4.8
GO:0062012	regulation of small molecule metabolic process	-3.3	3	4.2
GO:0003015	heart process	-3.3	3.4	4.3
GO:0021761	limbic system development	-3.3	5	4.8
GO:0048729	tissue morphogenesis	-3.3	2.4	4
GO:0006688	glycosphingolipid biosynthetic process	-3.3	11	6
GO:0070848	response to growth factor	-3.3	2.3	3.9
R-HSA-425393	Transport of inorganic cations/anions and amino acids/oligopeptides	-3.3	5	4.8
GO:0001655	urogenital system development	-3.3	3	4.2
R-HSA-109582	Hemostasis	-3.3	2.4	3.9
GO:0014065	phosphatidylinositol 3-kinase signaling	-3.3	4.3	4.6
R-HSA-8847993	ERBB2 Activates PTK6 Signaling	-3.3	18	6.9
GO:0097154	GABAergic neuron differentiation	-3.3	18	6.9
GO:0010720	positive regulation of cell development	-3.2	3.1	4.2
GO:0001667	ameboidal-type cell migration	-3.2	2.6	4
GO:0008285	negative regulation of cell population proliferation	-3.2	2.2	3.8
GO:0050803	regulation of synapse structure or activity	-3.2	3.5	4.3
GO:0060070	canonical Wnt signaling pathway	-3.2	3.1	4.2
WP2858	Ectoderm differentiation	-3.2	4.3	4.5
GO:0043410	positive regulation of MAPK cascade	-3.2	2.6	4
R-HSA-382551	Transport of small molecules	-3.2	2.2	3.8
GO:0009100	glycoprotein metabolic process	-3.2	2.8	4
GO:0040013	negative regulation of locomotion	-3.2	2.8	4
GO:0048640	negative regulation of developmental growth	-3.2	4.8	4.6
ko04072	Phospholipase D signaling pathway	-3.2	4.2	4.5
GO:0070633	transepithelial transport	-3.2	10	5.7
GO:0086002	cardiac muscle cell action potential involved in contraction	-3.2	7.1	5.2
GO:0009636	response to toxic substance	-3.2	3.2	4.2
GO:0099504	synaptic vesicle cycle	-3.2	3.8	4.3
GO:0014032	neural crest cell development	-3.2	5.6	4.8
R-HSA-419408	Lysosphingolipid and LPA receptors	-3.2	17	6.7
GO:0050966	detection of mechanical stimulus involved in sensory perception of pain	-3.2	17	6.7
GO:0050905	neuromuscular process	-3.1	4.2	4.4
R-HSA-1638091	Heparan sulfate/heparin (HS-GAG) metabolism	-3.1	7	5.1
GO:0051899	membrane depolarization	-3.1	5.6	4.8
R-HSA-1251985	Nuclear signaling by ERBB4	-3.1	9.6	5.6
GO:0031345	negative regulation of cell projection organization	-3.1	3.7	4.3
GO:0032940	secretion by cell	-3.1	2.1	3.7
GO:0050433	regulation of catecholamine secretion	-3.1	6.9	5.1
GO:0051058	negative regulation of small GTPase mediated signal transduction	-3.1	6.9	5.1
GO:0001755	neural crest cell migration	-3.1	6.9	5.1
GO:0008610	lipid biosynthetic process	-3.1	2.2	3.7
GO:0021782	glial cell development	-3.1	4.7	4.5
ko04150	mTOR signaling pathway	-3.1	4.1	4.4
hsa04150	mTOR signaling pathway	-3.1	4.1	4.4
GO:0006970	response to osmotic stress	-3.1	5.4	4.7
WP2817	Mammary gland development pathway - Pregnancy and lactation (Stage 3 of 4)	-3.1	9.4	5.5
GO:0060323	head morphogenesis	-3.1	9.4	5.5
M201	PID ERBB NETWORK PATHWAY	-3.1	15	6.4
R-HSA-6785631	ERBB2 Regulates Cell Motility	-3.1	15	6.4
GO:0060021	roof of mouth development	-3	5.4	4.7
GO:0070372	regulation of ERK1 and ERK2 cascade	-3	2.9	4
GO:0050432	catecholamine secretion	-3	6.7	4.9
R-HSA-1236394	Signaling by ERBB4	-3	6.7	4.9
R-HSA-373760	L1CAM interactions	-3	4.5	4.4
WP3931	Embryonic stem cell pluripotency pathways	-3	4.5	4.4
GO:0031128	developmental induction	-3	9.1	5.4
R-HSA-5576892	Phase 0 - rapid depolarisation	-3	9.1	5.4
GO:0048864	stem cell development	-3	5.3	4.6
GO:0150104	transport across blood-brain barrier	-3	5.3	4.6
GO:0014031	mesenchymal cell development	-3	5.3	4.6
ko04727	GABAergic synapse	-3	5.3	4.6
GO:0010232	vascular transport	-3	5.3	4.6
R-HSA-418346	Platelet homeostasis	-3	5.3	4.6
GO:0001764	neuron migration	-3	4	4.2
GO:0009101	glycoprotein biosynthetic process	-3	2.9	3.9
GO:0048588	developmental cell growth	-3	3.3	4
GO:0001503	ossification	-3	2.6	3.8
GO:0045907	positive regulation of vasoconstriction	-3	8.8	5.3
M5882	NABA PROTEOGLYCANS	-3	8.8	5.3
R-HSA-1963642	PI3K events in ERBB2 signaling	-3	14	6.2
R-HSA-1963640	GRB2 events in ERBB2 signaling	-3	14	6.2
GO:0050965	detection of temperature stimulus involved in sensory perception of pain	-3	14	6.2
GO:0051044	positive regulation of membrane protein ectodomain proteolysis	-3	14	6.2
GO:0051965	positive regulation of synapse assembly	-3	6.4	4.8
P-values are calculated based on the accumulative hypergeometric distribution.

## Sheet: human_cluster6
GO	Description	LogP	Enrichment	Z-score
GO:0034765	regulation of ion transmembrane transport	-10	4.6	8.8
GO:0043269	regulation of ion transport	-10	3.8	8.3
GO:0034762	regulation of transmembrane transport	-9.1	4	8
GO:0034330	cell junction organization	-8.1	3.5	7.3
GO:1904062	regulation of cation transmembrane transport	-7.8	4.7	7.7
GO:0050808	synapse organization	-7.2	4.1	7.1
GO:0034329	cell junction assembly	-6.6	4	6.7
GO:0007416	synapse assembly	-6.5	6.1	7.5
GO:2000311	regulation of AMPA receptor activity	-6.4	20	10
GO:0032940	secretion by cell	-6.3	2.9	6.1
GO:0099601	regulation of neurotransmitter receptor activity	-6.1	11	8.4
GO:0032412	regulation of ion transmembrane transporter activity	-6	4.7	6.7
GO:0007156	homophilic cell adhesion via plasma membrane adhesion molecules	-6	5.9	7.1
GO:0098742	cell-cell adhesion via plasma-membrane adhesion molecules	-5.9	4.5	6.5
GO:0022898	regulation of transmembrane transporter activity	-5.8	4.5	6.5
GO:0007610	behavior	-5.6	3.2	5.8
GO:2001257	regulation of cation channel activity	-5.6	5.4	6.7
R-HSA-1296071	Potassium Channels	-5.4	7.3	7
GO:0032409	regulation of transporter activity	-5.2	4	5.9
GO:0042391	regulation of membrane potential	-5.2	3.5	5.7
GO:0006813	potassium ion transport	-5.1	4.5	6
R-HSA-112316	Neuronal System	-5	3.5	5.5
GO:0046888	negative regulation of hormone secretion	-4.9	9.1	7.2
GO:0010817	regulation of hormone levels	-4.9	3.1	5.3
GO:0099536	synaptic signaling	-4.8	2.7	5.1
GO:0071376	cellular response to corticotropin-releasing hormone stimulus	-4.8	50	12
GO:0043435	response to corticotropin-releasing hormone	-4.8	50	12
GO:0050919	negative chemotaxis	-4.7	11	7.4
GO:0048512	circadian behavior	-4.7	11	7.3
GO:0007411	axon guidance	-4.7	4.4	5.7
GO:0097485	neuron projection guidance	-4.7	4.4	5.7
GO:0098916	anterograde trans-synaptic signaling	-4.6	2.7	5
GO:0007268	chemical synaptic transmission	-4.6	2.7	5
GO:0045444	fat cell differentiation	-4.6	4.3	5.6
GO:0050795	regulation of behavior	-4.6	8.1	6.6
GO:0007622	rhythmic behavior	-4.6	10	7.1
GO:0099537	trans-synaptic signaling	-4.6	2.6	4.9
GO:0044057	regulation of system process	-4.5	2.9	5
GO:0051963	regulation of synapse assembly	-4.5	6.6	6.2
GO:0051964	negative regulation of synapse assembly	-4.5	42	11
GO:1901889	negative regulation of cell junction assembly	-4.4	13	7.5
GO:1901888	regulation of cell junction assembly	-4.4	4.5	5.5
GO:0098662	inorganic cation transmembrane transport	-4.4	2.5	4.7
GO:0007218	neuropeptide signaling pathway	-4.4	6.3	6
GO:0010469	regulation of signaling receptor activity	-4.3	4.8	5.5
GO:0050807	regulation of synapse organization	-4.3	4.3	5.4
GO:0023061	signal release	-4.3	3	4.9
GO:0061564	axon development	-4.2	3	4.9
GO:0048812	neuron projection morphogenesis	-4.2	2.7	4.7
GO:0031644	regulation of nervous system process	-4.2	5.2	5.6
GO:0050803	regulation of synapse structure or activity	-4.1	4.2	5.2
GO:0071805	potassium ion transmembrane transport	-4.1	4.2	5.2
GO:0120039	plasma membrane bounded cell projection morphogenesis	-4.1	2.6	4.6
GO:0048858	cell projection morphogenesis	-4	2.6	4.6
ko04921	Oxytocin signaling pathway	-4	4.9	5.4
GO:0009914	hormone transport	-4	3.5	4.9
GO:0043576	regulation of respiratory gaseous exchange	-4	16	7.5
GO:0098657	import into cell	-4	4	5
GO:0032989	cellular component morphogenesis	-4	2.5	4.5
GO:0000904	cell morphogenesis involved in differentiation	-3.9	2.5	4.5
GO:0051952	regulation of amine transport	-3.9	6.4	5.7
GO:0044342	type B pancreatic cell proliferation	-3.9	15	7.3
GO:0032990	cell part morphogenesis	-3.9	2.6	4.4
R-HSA-397014	Muscle contraction	-3.8	4.2	5
hsa04921	Oxytocin signaling pathway	-3.8	4.7	5.1
GO:0051224	negative regulation of protein transport	-3.8	5.2	5.3
GO:0090278	negative regulation of peptide hormone secretion	-3.8	9.7	6.3
GO:0002791	regulation of peptide secretion	-3.8	4.2	5
GO:0032922	circadian regulation of gene expression	-3.8	7.4	5.8
R-HSA-5576891	Cardiac conduction	-3.8	5.2	5.2
GO:0090087	regulation of peptide transport	-3.8	4.1	4.9
GO:0002792	negative regulation of peptide secretion	-3.7	9.5	6.2
GO:0016486	peptide hormone processing	-3.7	14	7
GO:0050796	regulation of insulin secretion	-3.7	4.5	5
GO:0051223	regulation of protein transport	-3.7	2.8	4.4
GO:0007409	axonogenesis	-3.7	3	4.5
GO:1903530	regulation of secretion by cell	-3.7	2.7	4.4
GO:1904950	negative regulation of establishment of protein localization	-3.7	5.1	5.2
GO:1905809	negative regulation of synapse organization	-3.7	25	8.4
GO:0015837	amine transport	-3.7	5.9	5.4
GO:0099173	postsynapse organization	-3.7	4.5	5
GO:0140448	signaling receptor ligand precursor processing	-3.7	13	6.8
WP3594	Circadian rhythm genes	-3.7	4	4.8
GO:0051046	regulation of secretion	-3.7	2.5	4.3
GO:0051051	negative regulation of transport	-3.7	2.8	4.4
GO:0046883	regulation of hormone secretion	-3.6	3.6	4.6
GO:0010977	negative regulation of neuron projection development	-3.6	4.9	5
GO:1901030	positive regulation of mitochondrial outer membrane permeabilization involved in apoptotic signaling pathway	-3.6	23	7.9
GO:0030029	actin filament-based process	-3.6	2.3	4.1
GO:0060322	head development	-3.6	2.3	4.1
GO:0046879	hormone secretion	-3.5	3.4	4.5
GO:0045598	regulation of fat cell differentiation	-3.5	4.8	4.9
GO:0007263	nitric oxide mediated signal transduction	-3.5	12	6.5
GO:1990573	potassium ion import across plasma membrane	-3.5	8.5	5.8
GO:0070201	regulation of establishment of protein localization	-3.5	2.6	4.2
GO:0099054	presynapse assembly	-3.5	8.3	5.7
GO:0007626	locomotory behavior	-3.5	4.2	4.7
GO:0048667	cell morphogenesis involved in neuron differentiation	-3.5	2.6	4.2
GO:0003013	circulatory system process	-3.4	2.5	4.1
GO:0018958	phenol-containing compound metabolic process	-3.4	5.3	5
R-HSA-383280	Nuclear Receptor transcription pathway	-3.4	8	5.6
GO:0003012	muscle system process	-3.4	2.8	4.2
GO:1903531	negative regulation of secretion by cell	-3.4	4.5	4.7
GO:0099172	presynapse organization	-3.4	7.9	5.5
GO:0051968	positive regulation of synaptic transmission, glutamatergic	-3.4	11	6.1
GO:0031345	negative regulation of cell projection organization	-3.4	4	4.6
GO:0009306	protein secretion	-3.4	3	4.2
GO:0061469	regulation of type B pancreatic cell proliferation	-3.3	19	7.2
GO:0072578	neurotransmitter-gated ion channel clustering	-3.3	19	7.2
GO:0035592	establishment of protein localization to extracellular region	-3.3	3	4.2
GO:0071692	protein localization to extracellular region	-3.3	3	4.1
GO:0072531	pyrimidine-containing compound transmembrane transport	-3.2	18	7
GO:0097120	receptor localization to synapse	-3.2	7.3	5.3
GO:0030073	insulin secretion	-3.2	3.8	4.4
GO:0090276	regulation of peptide hormone secretion	-3.2	3.8	4.4
GO:0032387	negative regulation of intracellular transport	-3.2	7.2	5.2
GO:0014048	regulation of glutamate secretion	-3.2	17	6.7
GO:0045475	locomotor rhythm	-3.2	17	6.7
GO:0002790	peptide secretion	-3.1	3.4	4.2
GO:0051965	positive regulation of synapse assembly	-3.1	6.9	5.1
R-HSA-1296065	Inwardly rectifying K+ channels	-3.1	9.5	5.6
GO:0007420	brain development	-3.1	2.2	3.7
GO:0050806	positive regulation of synaptic transmission	-3.1	4.1	4.3
GO:0035249	synaptic transmission, glutamatergic	-3.1	5.4	4.7
GO:0017004	cytochrome complex assembly	-3.1	9.3	5.5
GO:0099072	regulation of postsynaptic membrane neurotransmitter receptor levels	-3	6.7	5
GO:0050804	modulation of chemical synaptic transmission	-3	2.7	3.9
GO:0099177	regulation of trans-synaptic signaling	-3	2.7	3.8
GO:1902284	neuron projection extension involved in neuron projection guidance	-3	9	5.4
GO:0048846	axon extension involved in axon guidance	-3	9	5.4
GO:0030534	adult behavior	-3	4.5	4.4
R-HSA-421270	Cell-cell junction organization	-3	6.5	4.9
GO:0046676	negative regulation of insulin secretion	-3	8.8	5.3
GO:1902110	positive regulation of mitochondrial membrane permeability involved in apoptotic process	-3	8.8	5.3
GO:0051930	regulation of sensory perception of pain	-3	8.8	5.3
GO:0007623	circadian rhythm	-3	3.5	4.1
P-values are calculated based on the accumulative hypergeometric distribution.

## Sheet: rhesus_cluster1
GO	Description	LogP	Enrichment	Z-score
R-HSA-69278	Cell Cycle, Mitotic	-100	7.8	34
R-HSA-1640170	Cell Cycle	-100	7.2	34
GO:1903047	mitotic cell cycle process	-94	6.2	29
GO:0051301	cell division	-78	6.2	27
R-HSA-69620	Cell Cycle Checkpoints	-62	8.2	26
GO:0007059	chromosome segregation	-58	7.2	24
GO:0000280	nuclear division	-57	6.3	23
GO:0010564	regulation of cell cycle process	-56	5	22
GO:0006260	DNA replication	-55	8.2	24
GO:0140014	mitotic nuclear division	-55	7.7	24
GO:0048285	organelle fission	-54	5.7	22
R-HSA-68886	M Phase	-54	6.2	22
GO:0044770	cell cycle phase transition	-49	5.3	20
GO:0006261	DNA-dependent DNA replication	-48	10	24
GO:0006281	DNA repair	-48	5.2	20
GO:0044772	mitotic cell cycle phase transition	-47	5.8	21
R-HSA-68877	Mitotic Prometaphase	-47	8.6	23
GO:0098813	nuclear chromosome segregation	-47	7.1	21
GO:0007346	regulation of mitotic cell cycle	-46	5.5	20
GO:0000819	sister chromatid segregation	-45	8.4	22
GO:0000070	mitotic sister chromatid segregation	-45	9.3	22
WP2446	Retinoblastoma gene in cancer	-44	14	24
GO:1901987	regulation of cell cycle phase transition	-40	5.6	19
R-HSA-141444	Amplification of signal from unattached kinetochores via a MAD2 inhibitory signal	-40	12	23
R-HSA-141424	Amplification of signal from the kinetochores	-40	12	23
R-HSA-2500257	Resolution of Sister Chromatid Cohesion	-39	10	22
GO:0000226	microtubule cytoskeleton organization	-39	4.3	17
GO:1901990	regulation of mitotic cell cycle phase transition	-38	6.2	19
GO:0071103	DNA conformation change	-38	6	18
R-HSA-9648025	EML4 and NUDC in mitotic spindle formation	-37	10	21
R-HSA-194315	Signaling by Rho GTPases	-37	4	16
R-HSA-69618	Mitotic Spindle Checkpoint	-36	10	21
R-HSA-9716542	Signaling by Rho GTPases, Miro GTPases and RHOBTB3	-36	3.9	16
R-HSA-73886	Chromosome Maintenance	-35	9	20
ko04110	Cell cycle	-35	9.6	20
hsa04110	Cell cycle	-35	9.6	20
R-HSA-2555396	Mitotic Metaphase and Anaphase	-35	6.7	18
GO:0006310	DNA recombination	-34	5.8	17
R-HSA-195258	RHO GTPase Effectors	-34	5.6	17
R-HSA-68882	Mitotic Anaphase	-34	6.6	18
GO:0045786	negative regulation of cell cycle	-33	5.1	17
R-HSA-5663220	RHO GTPases Activate Formins	-33	8.7	19
WP179	Cell cycle	-33	9.4	19
GO:0000075	cell cycle checkpoint signaling	-33	7.8	18
GO:0010948	negative regulation of cell cycle process	-32	5.7	17
R-HSA-453279	Mitotic G1 phase and G1/S transition	-31	8.2	18
GO:1901988	negative regulation of cell cycle phase transition	-31	6.2	17
GO:0006302	double-strand break repair	-31	6.1	17
GO:0045930	negative regulation of mitotic cell cycle	-31	6.3	17
R-HSA-73894	DNA Repair	-31	5.2	16
GO:0007093	mitotic cell cycle checkpoint signaling	-30	8.7	18
R-HSA-2467813	Separation of Sister Chromatids	-30	6.9	17
GO:0071824	protein-DNA complex subunit organization	-29	5.9	16
GO:0065004	protein-DNA complex assembly	-29	6.5	17
R-HSA-69206	G1/S Transition	-29	8.4	17
GO:1901991	negative regulation of mitotic cell cycle phase transition	-28	6.9	16
GO:0007051	spindle organization	-28	6.4	16
R-HSA-69481	G2/M Checkpoints	-28	7.1	16
GO:0000725	recombinational repair	-27	7.8	17
R-HSA-69242	S Phase	-27	7.2	16
GO:1902850	microtubule cytoskeleton organization involved in mitosis	-27	7.5	16
R-HSA-606279	Deposition of new CENPA-containing nucleosomes at the centromere	-27	11	18
R-HSA-774815	Nucleosome assembly	-27	11	18
R-HSA-5693532	DNA Double-Strand Break Repair	-27	7	16
GO:0000724	double-strand break repair via homologous recombination	-27	7.8	16
GO:0044839	cell cycle G2/M phase transition	-26	7.4	16
R-HSA-5693538	Homology Directed Repair	-26	7.6	16
WP4016	DNA IR-damage and cellular response via ATR	-25	10	17
WP466	DNA replication	-25	15	19
GO:0043009	chordate embryonic development	-25	3.5	13
GO:0000086	G2/M transition of mitotic cell cycle	-25	7.5	16
GO:0006323	DNA packaging	-24	5.6	15
GO:0045787	positive regulation of cell cycle	-24	4.8	14
GO:0044786	cell cycle DNA replication	-24	14	18
R-HSA-69306	DNA Replication	-24	7.6	16
GO:0009792	embryo development ending in birth or egg hatching	-24	3.4	13
GO:0007088	regulation of mitotic nuclear division	-23	8.2	16
R-HSA-5693567	HDR through Homologous Recombination (HRR) or Single Strand Annealing (SSA)	-23	7.4	15
R-HSA-69190	DNA strand elongation	-23	17	18
GO:0090068	positive regulation of cell cycle process	-23	5.4	14
WP45	G1 to S cell cycle control	-23	11	17
GO:0051321	meiotic cell cycle	-22	5	14
GO:0051783	regulation of nuclear division	-22	7	15
M129	PID PLK1 PATHWAY	-22	13	17
GO:0051983	regulation of chromosome segregation	-22	8.8	15
GO:0007052	mitotic spindle organization	-21	7.3	15
GO:0031570	DNA integrity checkpoint signaling	-21	7.3	15
hsa03030	DNA replication	-21	15	17
ko03030	DNA replication	-21	15	17
GO:0033260	nuclear DNA replication	-21	14	17
GO:0034508	centromere complex assembly	-21	17	18
R-HSA-68962	Activation of the pre-replicative complex	-21	15	17
GO:0010965	regulation of mitotic sister chromatid separation	-20	10	15
GO:0033045	regulation of sister chromatid segregation	-20	9.5	15
R-HSA-5685942	HDR through Homologous Recombination (HRR)	-20	9.8	15
GO:0051306	mitotic sister chromatid separation	-20	9.8	15
GO:0007091	metaphase/anaphase transition of mitotic cell cycle	-19	10	15
GO:0090329	regulation of DNA-dependent DNA replication	-19	12	16
R-HSA-176187	Activation of ATR in response to replication stress	-19	14	16
GO:1902749	regulation of cell cycle G2/M phase transition	-19	7.6	14
GO:1903046	meiotic cell cycle process	-19	5.3	13
GO:0051304	chromosome separation	-19	7.9	14
R-HSA-68875	Mitotic Prophase	-19	6.3	13
GO:0048729	tissue morphogenesis	-19	3.2	11
R-HSA-2559583	Cellular Senescence	-19	5.3	13
R-HSA-69239	Synthesis of DNA	-19	6.9	13
GO:0044784	metaphase/anaphase transition of cell cycle	-19	9.7	15
GO:1905818	regulation of chromosome separation	-19	9.1	14
GO:0030071	regulation of mitotic metaphase/anaphase transition	-19	10	15
GO:0051225	spindle assembly	-19	6.3	13
GO:0006275	regulation of DNA replication	-19	7.3	13
GO:0010389	regulation of G2/M transition of mitotic cell cycle	-18	7.8	14
R-HSA-69205	G1/S-Specific Transcription	-18	16	16
GO:1902099	regulation of metaphase/anaphase transition of cell cycle	-18	9.7	14
GO:0007507	heart development	-18	3.1	11
R-HSA-157579	Telomere Maintenance	-18	6.9	13
GO:0045839	negative regulation of mitotic nuclear division	-18	11	15
R-HSA-73884	Base Excision Repair	-18	7.7	13
GO:0044774	mitotic DNA integrity checkpoint signaling	-18	8	13
GO:0033048	negative regulation of mitotic sister chromatid segregation	-18	12	15
GO:2000816	negative regulation of mitotic sister chromatid separation	-18	12	15
GO:0033046	negative regulation of sister chromatid segregation	-18	12	15
GO:0007098	centrosome cycle	-18	6.3	13
GO:0000077	DNA damage checkpoint signaling	-18	6.8	13
GO:0051383	kinetochore organization	-17	18	16
GO:0140013	meiotic nuclear division	-17	5.3	12
R-HSA-1912422	Pre-NOTCH Expression and Processing	-17	6.9	13
R-HSA-157118	Signaling by NOTCH	-17	4.6	12
GO:0006333	chromatin assembly or disassembly	-17	4.9	12
R-HSA-69473	G2/M DNA damage checkpoint	-17	7.4	13
R-HSA-453274	Mitotic G2-G2/M phases	-17	5	12
GO:0051310	metaphase plate congression	-17	8.9	14
GO:0031023	microtubule organizing center organization	-17	5.9	12
GO:0051985	negative regulation of chromosome segregation	-17	11	14
GO:1905819	negative regulation of chromosome separation	-17	11	14
M176	PID FOXM1 PATHWAY	-17	12	15
GO:0045841	negative regulation of mitotic metaphase/anaphase transition	-17	12	15
GO:0002009	morphogenesis of an epithelium	-17	3.3	11
GO:0031497	chromatin assembly	-17	5.2	12
GO:0042770	signal transduction in response to DNA damage	-17	5.3	12
GO:0032392	DNA geometric change	-17	7.6	13
GO:0051303	establishment of chromosome localization	-17	7.9	13
GO:0033047	regulation of mitotic sister chromatid segregation	-17	11	14
GO:0048608	reproductive structure development	-17	3.5	11
CORUM:1179	CENP-A NAC-CAD complex	-17	24	17
GO:0032508	DNA duplex unwinding	-17	7.8	13
GO:0061458	reproductive system development	-17	3.5	11
GO:0050000	chromosome localization	-17	7.7	13
R-HSA-69275	G2/M Transition	-16	5	12
GO:1902100	negative regulation of metaphase/anaphase transition of cell cycle	-16	12	14
GO:0009314	response to radiation	-16	3.4	11
GO:0033044	regulation of chromosome organization	-16	4.2	11
R-HSA-1912408	Pre-NOTCH Transcription and Translation	-16	7.3	13
GO:0045005	DNA-dependent DNA replication maintenance of fidelity	-16	11	14
M40	PID E2F PATHWAY	-16	8.3	13
R-HSA-2559586	DNA Damage/Telomere Stress Induced Senescence	-16	7.9	13
GO:0071174	mitotic spindle checkpoint signaling	-16	12	14
GO:0071173	spindle assembly checkpoint signaling	-16	12	14
GO:0007094	mitotic spindle assembly checkpoint signaling	-16	12	14
GO:0007423	sensory organ development	-16	3.1	10
GO:0044773	mitotic DNA damage checkpoint signaling	-16	7.8	13
GO:0001701	in utero embryonic development	-16	3.6	11
M46	PID ATR PATHWAY	-16	12	14
M14	PID AURORA B PATHWAY	-16	12	14
GO:0031577	spindle checkpoint signaling	-16	12	14
WP4946	DNA repair pathways, full network	-16	6.2	12
GO:0051784	negative regulation of nuclear division	-16	9.6	13
GO:0048568	embryonic organ development	-16	3.4	10
GO:0010212	response to ionizing radiation	-16	5.6	12
GO:0008608	attachment of spindle microtubules to kinetochore	-16	13	14
R-HSA-2559580	Oxidative Stress Induced Senescence	-15	6	12
R-HSA-912446	Meiotic recombination	-15	7.4	12
CORUM:7394	CENP-H-I complex	-15	24	16
M1	PID FANCONI PATHWAY	-15	10	13
R-HSA-5693579	Homologous DNA Pairing and Strand Exchange	-15	11	13
GO:0030261	chromosome condensation	-15	10	13
GO:0006334	nucleosome assembly	-15	5.8	11
R-HSA-2299718	Condensation of Prophase Chromosomes	-15	7.9	12
GO:0034728	nucleosome organization	-15	5.1	11
GO:0071459	protein localization to chromosome, centromeric region	-15	15	14
R-HSA-5693568	Resolution of D-loop Structures through Holliday Junction Intermediates	-15	13	14
GO:0060562	epithelial tube morphogenesis	-15	3.7	10
R-HSA-5693607	Processing of DNA double-strand break ends	-15	6.7	12
GO:2001251	negative regulation of chromosome organization	-15	7	12
GO:0006270	DNA replication initiation	-15	12	13
R-HSA-5693537	Resolution of D-Loop Structures	-15	12	13
R-HSA-69002	DNA Replication Pre-Initiation	-14	7.2	12
R-HSA-1500620	Meiosis	-14	6	11
GO:0000082	G1/S transition of mitotic cell cycle	-14	4.4	10
R-HSA-176974	Unwinding of DNA	-14	22	15
GO:0034501	protein localization to kinetochore	-14	18	15
GO:1903083	protein localization to condensed chromosome	-14	18	15
GO:0022616	DNA strand elongation	-14	15	14
GO:0006271	DNA strand elongation involved in DNA replication	-14	19	15
GO:0048598	embryonic morphogenesis	-14	2.8	9.3
R-HSA-1538133	G0 and Early G1	-14	14	13
GO:0007389	pattern specification process	-14	3.2	9.4
GO:0034502	protein localization to chromosome	-14	6.7	11
GO:0061982	meiosis I cell cycle process	-14	5.4	11
GO:0071897	DNA biosynthetic process	-14	4.6	10
R-HSA-156711	Polo-like kinase mediated events	-13	18	14
WP4262	Breast cancer pathway	-13	5	10
GO:0044843	cell cycle G1/S phase transition	-13	4	9.8
R-HSA-5693616	Presynaptic phase of homologous DNA pairing and strand exchange	-13	11	12
R-HSA-9645723	Diseases of programmed cell death	-13	6.1	11
GO:0007080	mitotic metaphase plate congression	-13	8.7	12
R-HSA-1474165	Reproduction	-13	5.1	10
GO:0021915	neural tube development	-13	4.9	10
GO:0000910	cytokinesis	-13	4.6	9.9
GO:1902969	mitotic DNA replication	-13	19	14
R-HSA-5693554	Resolution of D-loop Structures through Synthesis-Dependent Strand Annealing (SDSA)	-13	13	13
R-HSA-6791312	TP53 Regulates Transcription of Cell Cycle Genes	-13	9.1	12
WP707	DNA damage response	-13	7.4	11
GO:0007548	sex differentiation	-13	3.7	9.3
GO:0051302	regulation of cell division	-13	4.5	9.8
R-HSA-3700989	Transcriptional Regulation by TP53	-12	3.3	9
GO:0007127	meiosis I	-12	5.3	10
GO:0003279	cardiac septum development	-12	5.9	10
GO:0043583	ear development	-12	4.1	9.4
GO:0051347	positive regulation of transferase activity	-12	2.7	8.6
GO:0001568	blood vessel development	-12	2.4	8.3
WP531	DNA mismatch repair	-12	14	13
GO:1901976	regulation of cell cycle checkpoint	-12	11	12
GO:0000727	double-strand break repair via break-induced replication	-12	20	14
GO:0051052	regulation of DNA metabolic process	-12	3.2	8.9
GO:0003007	heart morphogenesis	-12	3.8	9.2
GO:0043549	regulation of kinase activity	-12	2.4	8.2
GO:0034401	chromatin organization involved in regulation of transcription	-12	5.2	9.8
R-HSA-174417	Telomere C-strand (Lagging Strand) Synthesis	-12	11	12
R-HSA-9675135	Diseases of DNA repair	-12	11	12
R-HSA-9701193	Defective HDR through Homologous Recombination (HRR) due to PALB2 loss of function	-12	13	12
R-HSA-9704646	Defective HDR through Homologous Recombination Repair (HRR) due to PALB2 loss of BRCA2/RAD51/RAD51C binding function	-12	13	12
R-HSA-9675136	Diseases of DNA Double-Strand Break Repair	-12	13	12
R-HSA-9704331	Defective HDR through Homologous Recombination Repair (HRR) due to PALB2 loss of BRCA1 binding function	-12	13	12
GO:0061351	neural precursor cell proliferation	-12	4.8	9.6
GO:0031297	replication fork processing	-12	9.7	11
WP2361	Gastric cancer network 1	-12	12	12
GO:0048839	inner ear development	-12	4.3	9.3
GO:0090307	mitotic spindle assembly	-12	7.2	11
ko03440	Homologous recombination	-12	9.5	11
hsa03440	Homologous recombination	-12	9.5	11
GO:0051656	establishment of organelle localization	-12	3	8.5
GO:0010001	glial cell differentiation	-12	3.9	9
GO:1902751	positive regulation of cell cycle G2/M phase transition	-12	11	12
R-HSA-3247509	Chromatin modifying enzymes	-11	3.6	8.8
R-HSA-4839726	Chromatin organization	-11	3.6	8.8
hsa05224	Breast cancer	-11	4.5	9.3
GO:0097549	chromatin organization involved in negative regulation of transcription	-11	5.4	9.7
R-HSA-5651801	PCNA-Dependent Long Patch Base Excision Repair	-11	14	12
GO:0051382	kinetochore assembly	-11	16	13
GO:0048562	embryonic organ morphogenesis	-11	3.4	8.6
R-HSA-5685938	HDR through Single Strand Annealing (SSA)	-11	9.9	11
ko05224	Breast cancer	-11	4.7	9.3
R-HSA-5578749	Transcriptional regulation by small RNAs	-11	5.5	9.6
GO:0045596	negative regulation of cell differentiation	-11	2.5	8
GO:0060485	mesenchyme development	-11	3.4	8.6
R-HSA-9710421	Defective pyroptosis	-11	6.7	10
R-HSA-180786	Extension of Telomeres	-11	8.1	11
GO:0010971	positive regulation of G2/M transition of mitotic cell cycle	-11	12	12
R-HSA-8953897	Cellular responses to stimuli	-11	2.3	7.8
R-HSA-2262752	Cellular responses to stress	-11	2.3	7.8
R-HSA-6804756	Regulation of TP53 Activity through Phosphorylation	-11	5.8	9.6
GO:1904029	regulation of cyclin-dependent protein kinase activity	-11	5.5	9.5
GO:0045137	development of primary sexual characteristics	-11	3.8	8.6
GO:0061061	muscle structure development	-11	2.5	7.9
GO:0001655	urogenital system development	-11	3.2	8.3
R-HSA-9018519	Estrogen-dependent gene expression	-11	4.5	9
GO:0042063	gliogenesis	-11	3.3	8.4
GO:0071900	regulation of protein serine/threonine kinase activity	-11	3.1	8.2
WP1530	miRNA regulation of DNA damage response	-11	5.8	9.5
GO:0051129	negative regulation of cellular component organization	-11	2.3	7.7
GO:0045664	regulation of neuron differentiation	-11	4	8.7
ko03460	Fanconi anemia pathway	-11	7.7	10
R-HSA-1362277	Transcription of E2F targets under negative control by DREAM complex	-11	14	12
GO:0045859	regulation of protein kinase activity	-11	2.5	7.7
WP3959	DNA IR-double strand breaks and cellular response via ATM	-10	7.5	10
GO:1901989	positive regulation of cell cycle phase transition	-10	5.1	9.1
GO:0030010	establishment of cell polarity	-10	4.5	8.8
hsa03460	Fanconi anemia pathway	-10	7	9.8
GO:0000079	regulation of cyclin-dependent protein serine/threonine kinase activity	-10	5.5	9.2
R-HSA-110314	Recognition of DNA damage by PCNA-containing replication complex	-10	11	11
GO:0060322	head development	-10	2.3	7.5
R-HSA-69186	Lagging Strand Synthesis	-10	13	11
GO:0016331	morphogenesis of embryonic epithelium	-10	4.4	8.7
R-HSA-5696397	Gap-filling DNA repair synthesis and ligation in GG-NER	-10	12	11
GO:0030900	forebrain development	-10	2.9	7.9
R-HSA-211000	Gene Silencing by RNA	-10	4.6	8.7
R-HSA-9616222	Transcriptional regulation of granulopoiesis	-10	5.7	9.2
R-HSA-212300	PRC2 methylates histones and DNA	-10	6.3	9.4
R-HSA-5334118	DNA methylation	-10	6.7	9.6
GO:0035148	tube formation	-10	4.4	8.6
R-HSA-1362300	Transcription of E2F targets under negative control by p107 (RBL1) and p130 (RBL2) in complex with HDAC1	-10	15	12
GO:0001503	ossification	-10	2.8	7.8
R-HSA-201722	Formation of the beta-catenin:TCF transactivating complex	-10	5.6	9.1
GO:0051298	centrosome duplication	-10	6.2	9.4
GO:0003002	regionalization	-10	3.1	7.9
GO:0045132	meiotic chromosome segregation	-9.9	5.6	9.1
GO:0032465	regulation of cytokinesis	-9.9	5.6	9.1
R-HSA-110373	Resolution of AP sites via the multiple-nucleotide patch replacement pathway	-9.9	11	11
GO:0045931	positive regulation of mitotic cell cycle	-9.9	4.8	8.7
GO:2001020	regulation of response to DNA damage stimulus	-9.9	3.7	8.2
WP2064	Neural crest differentiation	-9.9	5.2	8.9
GO:1901992	positive regulation of mitotic cell cycle phase transition	-9.8	5.5	9
GO:0008406	gonad development	-9.8	3.6	8.1
GO:0006342	chromatin silencing	-9.8	6.1	9.2
GO:0060411	cardiac septum morphogenesis	-9.8	6.4	9.3
R-HSA-8939211	ESR-mediated signaling	-9.7	3.6	8.1
GO:0048589	developmental growth	-9.7	2.4	7.4
GO:0030855	epithelial cell differentiation	-9.7	2.4	7.4
WP1984	Integrated breast cancer pathway	-9.7	4.2	8.4
GO:0010639	negative regulation of organelle organization	-9.7	3	7.7
R-HSA-73933	Resolution of Abasic Sites (AP sites)	-9.7	8.7	10
GO:0048762	mesenchymal cell differentiation	-9.6	3.5	7.9
R-HSA-8878171	Transcriptional regulation by RUNX1	-9.5	3.5	7.9
GO:0072001	renal system development	-9.5	3.1	7.7
WP2516	ATM signaling pathway	-9.5	8.5	9.8
GO:0031055	chromatin remodeling at centromere	-9.5	19	12
R-HSA-2565942	Regulation of PLK1 Activity at G2/M Transition	-9.5	5.5	8.8
GO:0000018	regulation of DNA recombination	-9.4	5	8.6
GO:0060284	regulation of cell development	-9.4	2.6	7.3
R-HSA-73893	DNA Damage Bypass	-9.3	7.6	9.5
GO:0070848	response to growth factor	-9.3	2.3	7.1
GO:0003205	cardiac chamber development	-9.3	4.1	8.1
GO:0007420	brain development	-9.3	2.2	7.1
GO:0051653	spindle localization	-9.3	7	9.2
GO:0001501	skeletal system development	-9.2	2.5	7.2
GO:0048514	blood vessel morphogenesis	-9.2	2.3	7.1
R-HSA-8854518	AURKA Activation by TPX2	-9.2	6	8.9
R-HSA-9006931	Signaling by Nuclear Receptors	-9.1	3.1	7.5
GO:0040029	regulation of gene expression, epigenetic	-9.1	4.3	8.1
GO:0001838	embryonic epithelial tube formation	-9.1	4.6	8.2
GO:0048732	gland development	-9	2.7	7.2
GO:0051640	organelle localization	-9	2.5	7.1
GO:0072175	epithelial tube formation	-9	4.4	8.1
GO:0009952	anterior/posterior pattern specification	-8.9	3.6	7.7
GO:0051293	establishment of spindle localization	-8.9	7.2	9.1
R-HSA-2514853	Condensation of Prometaphase Chromosomes	-8.9	18	11
R-HSA-3214815	HDACs deacetylate histones	-8.9	5.2	8.4
GO:0071363	cellular response to growth factor stimulus	-8.9	2.3	6.9
R-HSA-427389	ERCC6 (CSB) and EHMT2 (G9a) positively regulate rRNA expression	-8.9	5.8	8.6
R-HSA-983231	Factors involved in megakaryocyte development and platelet production	-8.9	3.9	7.8
WP2857	Mesodermal commitment pathway	-8.9	4	7.9
R-HSA-69273	Cyclin A/B1/B2 associated events during G2/M transition	-8.9	11	10
R-HSA-427359	SIRT1 negatively regulates rRNA expression	-8.8	6.1	8.7
M242	PID AURORA A PATHWAY	-8.8	9.4	9.7
R-HSA-2980766	Nuclear Envelope Breakdown	-8.8	7	9
GO:0045814	negative regulation of gene expression, epigenetic	-8.8	5.4	8.4
GO:0001822	kidney development	-8.8	3.1	7.4
GO:0045665	negative regulation of neuron differentiation	-8.7	6	8.6
GO:0050767	regulation of neurogenesis	-8.7	2.8	7.2
GO:2000177	regulation of neural precursor cell proliferation	-8.7	5.3	8.3
GO:0033674	positive regulation of kinase activity	-8.7	2.5	7
R-HSA-5633007	Regulation of TP53 Activity	-8.7	4	7.8
GO:0007224	smoothened signaling pathway	-8.7	4.2	7.9
R-HSA-73928	Depyrimidination	-8.7	6.4	8.7
R-HSA-110329	Cleavage of the damaged pyrimidine	-8.7	6.4	8.7
R-HSA-110328	Recognition and association of DNA glycosylase with site containing an affected pyrimidine	-8.7	6.4	8.7
R-HSA-212165	Epigenetic regulation of gene expression	-8.7	4.1	7.8
R-HSA-8936459	RUNX1 regulates genes involved in megakaryocyte differentiation and platelet function	-8.7	5	8.2
R-HSA-174411	Polymerase switching on the C-strand of the telomere	-8.6	10	9.8
GO:0009411	response to UV	-8.6	4.1	7.8
R-HSA-1221632	Meiotic synapsis	-8.6	5.5	8.4
GO:0007163	establishment or maintenance of cell polarity	-8.6	3.4	7.5
WP1971	Integrated cancer pathway	-8.6	7.4	9
GO:0044818	mitotic G2/M transition checkpoint	-8.6	7.4	9
R-HSA-5620912	Anchoring of the basal body to the plasma membrane	-8.6	5	8.1
GO:0007062	sister chromatid cohesion	-8.6	6.3	8.6
R-HSA-2559584	Formation of Senescence-Associated Heterochromatin Foci (SAHF)	-8.5	14	11
GO:0007276	gamete generation	-8.5	2.2	6.7
GO:0016055	Wnt signaling pathway	-8.5	2.6	7
GO:0008584	male gonad development	-8.5	4.1	7.7
R-HSA-73728	RNA Polymerase I Promoter Opening	-8.5	6.2	8.5
R-HSA-73929	Base-Excision Repair, AP Site Formation	-8.5	6.2	8.5
GO:0198738	cell-cell signaling by wnt	-8.4	2.6	6.9
R-HSA-5250941	Negative epigenetic regulation of rRNA expression	-8.4	4.6	7.9
GO:0046546	development of primary male sexual characteristics	-8.4	4.1	7.7
GO:2000045	regulation of G1/S transition of mitotic cell cycle	-8.4	4.1	7.7
GO:0046661	male sex differentiation	-8.4	3.8	7.6
GO:0021537	telencephalon development	-8.4	3.2	7.2
R-HSA-195721	Signaling by WNT	-8.4	2.9	7.1
CORUM:927	CENP-A NAC complex	-8.3	24	12
CORUM:387	MCM complex	-8.3	24	12
CORUM:2797	PCNA-CHL12-RFC2-5 complex	-8.3	24	12
R-HSA-73927	Depurination	-8.3	6.5	8.6
R-HSA-110330	Recognition and association of DNA glycosylase with site containing an affected purine	-8.3	6.5	8.6
R-HSA-110331	Cleavage of the damaged purine	-8.3	6.5	8.6
GO:0007095	mitotic G2 DNA damage checkpoint signaling	-8.3	8.6	9.2
GO:0007076	mitotic chromosome condensation	-8.2	13	10
GO:0098727	maintenance of cell number	-8.2	4.2	7.6
GO:0016569	covalent chromatin modification	-8.2	2.5	6.8
GO:0061448	connective tissue development	-8.2	3.1	7.1
GO:0016570	histone modification	-8.2	2.5	6.8
GO:0001841	neural tube formation	-8.2	4.7	7.8
GO:1900262	regulation of DNA-directed DNA polymerase activity	-8.2	19	11
GO:1900264	positive regulation of DNA-directed DNA polymerase activity	-8.2	19	11
CORUM:1003	RC complex (Replication competent complex)	-8.2	19	11
GO:0001649	osteoblast differentiation	-8.2	3.3	7.2
hsa05200	Pathways in cancer	-8.1	2.6	6.8
GO:0040001	establishment of mitotic spindle localization	-8.1	8.3	9
GO:0072073	kidney epithelium development	-8.1	4.1	7.5
GO:0007405	neuroblast proliferation	-8.1	6.3	8.4
GO:0001837	epithelial to mesenchymal transition	-8.1	3.8	7.4
GO:0051988	regulation of attachment of spindle microtubules to kinetochore	-8.1	15	10
CORUM:1005	RC complex during G2/M-phase of cell cycle	-8.1	15	10
R-HSA-201681	TCF dependent signaling in response to WNT	-8	3.2	7.1
R-HSA-5625740	RHO GTPases activate PKNs	-8	4.9	7.8
GO:0014020	primary neural tube formation	-8	4.9	7.8
hsa03430	Mismatch repair	-8	11	9.5
ko03430	Mismatch repair	-8	11	9.5
R-HSA-5625886	Activated PKN1 stimulates transcription of AR (androgen receptor) regulated genes KLK2 and KLK3	-8	5.8	8.2
GO:0045165	cell fate commitment	-8	3.1	7
GO:0061383	trabecula morphogenesis	-8	7.4	8.6
GO:0080135	regulation of cellular response to stress	-8	2.2	6.5
R-HSA-6804114	TP53 Regulates Transcription of Genes Involved in G2 Cell Cycle Arrest	-7.9	12	9.8
GO:0070192	chromosome organization involved in meiotic cell cycle	-7.9	5.7	8.1
R-HSA-427413	NoRC negatively regulates rRNA expression	-7.9	4.5	7.6
GO:0001934	positive regulation of protein phosphorylation	-7.9	2.1	6.4
GO:0010972	negative regulation of G2/M transition of mitotic cell cycle	-7.9	6.1	8.2
GO:0071478	cellular response to radiation	-7.9	3.5	7.1
R-HSA-9012999	RHO GTPase cycle	-7.8	2.5	6.6
R-HSA-171306	Packaging Of Telomere Ends	-7.8	6.6	8.3
GO:0070482	response to oxygen levels	-7.8	2.7	6.7
CORUM:929	CEN complex	-7.8	7.9	8.7
GO:0051294	establishment of spindle orientation	-7.8	7.9	8.7
R-HSA-8939236	RUNX1 regulates transcription of genes involved in differentiation of HSCs	-7.8	4.1	7.4
M19	PID P73PATHWAY	-7.8	5.2	7.8
GO:0001666	response to hypoxia	-7.8	2.9	6.8
GO:0006338	chromatin remodeling	-7.7	3.7	7.2
GO:0001843	neural tube closure	-7.7	4.9	7.7
GO:0019827	stem cell population maintenance	-7.7	4.1	7.3
R-HSA-4615885	SUMOylation of DNA replication proteins	-7.7	7	8.4
CORUM:7388	CENP-A nucleosomal complex	-7.7	14	10
R-HSA-69091	Polymerase switching	-7.7	14	10
R-HSA-69109	Leading Strand Synthesis	-7.7	14	10
ko04390	Hippo signaling pathway	-7.7	3.8	7.2
WP4752	Base excision repair	-7.7	8.6	8.8
R-HSA-5619507	Activation of HOX genes during differentiation	-7.7	4.2	7.4
R-HSA-5617472	Activation of anterior HOX genes in hindbrain development during early embryogenesis	-7.7	4.2	7.4
GO:0003206	cardiac chamber morphogenesis	-7.7	4.2	7.4
GO:0061640	cytoskeleton-dependent cytokinesis	-7.7	4.6	7.5
GO:1902750	negative regulation of cell cycle G2/M phase transition	-7.7	5.9	8
GO:0060606	tube closure	-7.6	4.9	7.6
GO:0003281	ventricular septum development	-7.6	5.5	7.8
GO:0000281	mitotic cytokinesis	-7.6	5.5	7.8
GO:2000179	positive regulation of neural precursor cell proliferation	-7.6	6.3	8.1
GO:0051960	regulation of nervous system development	-7.6	2.5	6.5
WP4286	Genotoxicity pathway	-7.6	5.8	7.9
WP61	Notch signaling pathway (Netpath)	-7.6	5.8	7.9
R-HSA-2559582	Senescence-Associated Secretory Phenotype (SASP)	-7.5	4.3	7.3
R-HSA-110313	Translesion synthesis by Y family DNA polymerases bypasses lesions on DNA template	-7.5	7.5	8.4
GO:0051642	centrosome localization	-7.5	8.4	8.6
R-HSA-5656169	Termination of translesion DNA synthesis	-7.5	8.4	8.6
GO:0008156	negative regulation of DNA replication	-7.5	8.4	8.6
GO:0060070	canonical Wnt signaling pathway	-7.5	2.8	6.6
R-HSA-2980767	Activation of NIMA Kinases NEK9, NEK6, NEK7	-7.5	21	11
GO:0034080	CENP-A containing nucleosome assembly	-7.5	21	11
GO:1902299	pre-replicative complex assembly involved in cell cycle DNA replication	-7.5	21	11
GO:0006267	pre-replicative complex assembly involved in nuclear cell cycle DNA replication	-7.5	21	11
GO:0036388	pre-replicative complex assembly	-7.5	21	11
CORUM:2804	CTF18-cohesion-RFC complex	-7.5	21	11
GO:0061641	CENP-A containing chromatin organization	-7.5	21	11
GO:0048863	stem cell differentiation	-7.5	3.3	6.9
GO:0021543	pallium development	-7.5	3.6	7
GO:2000241	regulation of reproductive process	-7.5	3.6	7
R-HSA-9609690	HCMV Early Events	-7.5	4	7.2
WP268	Notch signaling	-7.5	6.7	8.1
M236	PID DELTA NP63 PATHWAY	-7.5	6.7	8.1
GO:0030335	positive regulation of cell migration	-7.4	2.3	6.3
R-HSA-9013695	NOTCH4 Intracellular Domain Regulates Transcription	-7.4	11	9.2
CORUM:1108	DNA synthesome complex (15 subunits)	-7.4	13	9.6
GO:0021542	dentate gyrus development	-7.4	13	9.6
GO:2000104	negative regulation of DNA-dependent DNA replication	-7.4	13	9.6
GO:0051315	attachment of mitotic spindle microtubules to kinetochore	-7.4	13	9.6
ko04330	Notch signaling pathway	-7.3	6.6	8
hsa04330	Notch signaling pathway	-7.3	6.6	8
R-HSA-2559585	Oncogene Induced Senescence	-7.3	8.1	8.5
hsa03410	Base excision repair	-7.3	8.1	8.5
GO:0061842	microtubule organizing center localization	-7.3	8.1	8.5
WP2363	Gastric cancer network 2	-7.3	8.1	8.5
ko03410	Base excision repair	-7.3	8.1	8.5
GO:2000134	negative regulation of G1/S transition of mitotic cell cycle	-7.3	4.9	7.5
GO:1905114	cell surface receptor signaling pathway involved in cell-cell signaling	-7.3	2.3	6.2
R-HSA-9610379	HCMV Late Events	-7.3	4.2	7.1
hsa04390	Hippo signaling pathway	-7.3	3.5	6.8
GO:0002064	epithelial cell development	-7.3	3.1	6.7
GO:0000904	cell morphogenesis involved in differentiation	-7.3	2.1	6.1
WP3845	Canonical and non-canonical Notch signaling	-7.2	9	8.6
R-HSA-5250913	Positive epigenetic regulation of rRNA expression	-7.2	4.4	7.2
GO:0036293	response to decreased oxygen levels	-7.2	2.7	6.4
M84	PID ATM PATHWAY	-7.2	7.9	8.3
R-HSA-5617833	Cilium Assembly	-7.2	3.3	6.7
GO:0048754	branching morphogenesis of an epithelial tube	-7.2	3.7	6.9
GO:0051054	positive regulation of DNA metabolic process	-7.1	3.3	6.7
WP4240	Regulation of sister chromatid separation at the metaphase-anaphase transition	-7.1	12	9.3
GO:0090231	regulation of spindle checkpoint	-7.1	12	9.3
GO:1903504	regulation of mitotic spindle checkpoint	-7.1	12	9.3
GO:0090266	regulation of mitotic cell cycle spindle assembly checkpoint	-7.1	12	9.3
GO:0006282	regulation of DNA repair	-7.1	3.9	6.9
GO:0045860	positive regulation of protein kinase activity	-7.1	2.5	6.3
R-HSA-9670095	Inhibition of DNA recombination at telomere	-7.1	5.4	7.5
R-HSA-68867	Assembly of the pre-replicative complex	-7.1	5.4	7.5
R-HSA-983189	Kinesins	-7.1	5.8	7.6
GO:0090596	sensory organ morphogenesis	-7	2.9	6.5
GO:0060541	respiratory system development	-7	3.2	6.6
GO:0000731	DNA synthesis involved in DNA repair	-7	7.6	8.1
R-HSA-3301854	Nuclear Pore Complex (NPC) Disassembly	-7	7.6	8.1
GO:0051493	regulation of cytoskeleton organization	-7	2.3	6.1
GO:0006284	base-excision repair	-7	6.8	7.9
ko05034	Alcoholism	-7	3.4	6.6
GO:1902806	regulation of cell cycle G1/S phase transition	-7	3.5	6.7
R-HSA-73854	RNA Polymerase I Promoter Clearance	-7	4.2	7
CORUM:10	Condensin I complex	-6.9	24	11
CORUM:2202	CHTF18-RFC2-5 complex	-6.9	24	11
R-HSA-69478	G2/M DNA replication checkpoint	-6.9	24	11
GO:1902315	nuclear cell cycle DNA replication initiation	-6.9	24	11
CORUM:2199	CHTF18-RFC2-5 complex	-6.9	24	11
GO:1902292	cell cycle DNA replication initiation	-6.9	24	11
CORUM:167	Condensin I complex	-6.9	24	11
CORUM:2201	PCNA-RFC2-5 complex	-6.9	24	11
CORUM:157	Condensin I complex	-6.9	24	11
GO:1902975	mitotic DNA replication initiation	-6.9	24	11
CORUM:7542	KNL1-MIS12-NDC80-SPC24-ZWINT complex	-6.9	24	11
CORUM:3070	CTF18-cohesion-RFC-POLH complex	-6.9	18	10
R-HSA-380284	Loss of proteins required for interphase microtubule organization from the centrosome	-6.9	5.2	7.3
R-HSA-380259	Loss of Nlp from mitotic centrosomes	-6.9	5.2	7.3
GO:0051255	spindle midzone assembly	-6.9	14	9.5
GO:0040017	positive regulation of locomotion	-6.9	2.2	5.9
CORUM:1111	DNA synthesome complex (17 subunits)	-6.9	11	8.9
GO:0030903	notochord development	-6.9	11	8.9
GO:0000076	DNA replication checkpoint signaling	-6.9	11	8.9
CORUM:1099	DNA synthesome complex (17 subunits)	-6.9	11	8.9
GO:0061138	morphogenesis of a branching epithelium	-6.8	3.3	6.5
R-HSA-73864	RNA Polymerase I Transcription	-6.8	4.1	6.9
GO:2000147	positive regulation of cell motility	-6.8	2.2	5.9
R-HSA-73772	RNA Polymerase I Promoter Escape	-6.8	4.5	7
R-HSA-5250924	B-WICH complex positively regulates rRNA expression	-6.8	4.5	7
R-HSA-9013149	RAC1 GTPase cycle	-6.7	3.3	6.5
hsa05034	Alcoholism	-6.7	3.3	6.5
GO:0045910	negative regulation of DNA recombination	-6.7	6.5	7.6
GO:0061384	heart trabecula morphogenesis	-6.7	8.1	8.1
GO:0000132	establishment of mitotic spindle orientation	-6.7	8.1	8.1
GO:0031571	mitotic G1 DNA damage checkpoint signaling	-6.7	8.1	8.1
GO:1902807	negative regulation of cell cycle G1/S phase transition	-6.7	4.4	6.9
GO:0031935	regulation of chromatin silencing	-6.6	11	8.6
GO:0001667	ameboidal-type cell migration	-6.6	2.3	5.9
GO:0048565	digestive tract development	-6.6	3.8	6.6
GO:0021872	forebrain generation of neurons	-6.6	5.3	7.2
GO:0035108	limb morphogenesis	-6.6	3.7	6.5
GO:0035107	appendage morphogenesis	-6.6	3.7	6.5
GO:0044819	mitotic G1/S transition checkpoint signaling	-6.6	7.9	7.9
R-HSA-5688426	Deubiquitination	-6.6	2.7	6.1
GO:0007517	muscle organ development	-6.6	2.6	6
CORUM:1004	RC complex during S-phase of cell cycle	-6.6	13	9
ko05166	HTLV-I infection	-6.6	2.9	6.2
hsa05166	HTLV-I infection	-6.6	2.9	6.2
hsa05222	Small cell lung cancer	-6.6	4.6	6.9
ko05222	Small cell lung cancer	-6.6	4.6	6.9
WP4216	Chromosomal and microsatellite instability in colorectal cancer	-6.6	4.9	7
R-HSA-9013408	RHOG GTPase cycle	-6.6	4.9	7
R-HSA-9013106	RHOC GTPase cycle	-6.6	4.9	7
GO:0051272	positive regulation of cellular component movement	-6.5	2.1	5.8
GO:0007292	female gamete generation	-6.5	3.7	6.5
R-HSA-69236	G1 Phase	-6.5	6.2	7.4
R-HSA-69231	Cyclin D associated events in G1	-6.5	6.2	7.4
GO:0036297	interstrand cross-link repair	-6.5	6.9	7.6
R-HSA-69656	Cyclin A:Cdk2-associated events at S phase entry	-6.5	4.6	6.8
GO:0051216	cartilage development	-6.5	3.2	6.3
R-HSA-8878159	Transcriptional regulation by RUNX3	-6.5	4.3	6.7
R-HSA-9013508	NOTCH3 Intracellular Domain Regulates Transcription	-6.4	8.8	8
WP3651	Pathways affected in adenoid cystic carcinoma	-6.4	5.2	7
WP4022	Pyrimidine metabolism	-6.4	4.5	6.8
WP4352	Ciliary landscape	-6.4	3	6.2
M288	PID HES HEY PATHWAY	-6.4	6.1	7.3
GO:0035282	segmentation	-6.4	4.3	6.7
GO:0045740	positive regulation of DNA replication	-6.4	6.7	7.5
GO:0030323	respiratory tube development	-6.4	3.2	6.2
WP4787	Osteoblast differentiation and related diseases	-6.3	3.9	6.5
hsa05215	Prostate cancer	-6.3	4.5	6.7
ko05215	Prostate cancer	-6.3	4.5	6.7
GO:0045667	regulation of osteoblast differentiation	-6.3	3.7	6.4
WP2858	Ectoderm differentiation	-6.3	3.5	6.3
WP4658	Small cell lung cancer	-6.3	4.2	6.6
GO:0090305	nucleic acid phosphodiester bond hydrolysis	-6.3	2.8	6
R-HSA-3108232	SUMO E3 ligases SUMOylate target proteins	-6.3	3.2	6.2
GO:0007131	reciprocal meiotic recombination	-6.3	5.5	7
GO:0140527	reciprocal homologous recombination	-6.3	5.5	7
GO:0031936	negative regulation of chromatin silencing	-6.3	12	8.7
R-HSA-453276	Regulation of mitotic cell cycle	-6.3	4.4	6.7
R-HSA-9013404	RAC2 GTPase cycle	-6.3	4.4	6.7
R-HSA-174143	APC/C-mediated degradation of cell cycle proteins	-6.3	4.4	6.7
GO:0048880	sensory system development	-6.3	2.4	5.8
R-HSA-5693606	DNA Double Strand Break Response	-6.2	4.7	6.7
GO:0042493	response to drug	-6.2	2.4	5.7
GO:0001763	morphogenesis of a branching structure	-6.2	3.1	6.1
GO:0051781	positive regulation of cell division	-6.2	4.4	6.6
R-HSA-977225	Amyloid fiber formation	-6.2	3.9	6.4
GO:0007219	Notch signaling pathway	-6.2	3.3	6.1
R-HSA-8980692	RHOA GTPase cycle	-6.2	3.5	6.2
R-HSA-3214858	RMTs methylate histone arginines	-6.2	4.6	6.7
R-HSA-176417	Phosphorylation of Emi1	-6.2	20	9.8
GO:0010032	meiotic chromosome condensation	-6.2	20	9.8
CORUM:6304	DDX11-Ctf18-RFC complex	-6.2	20	9.8
CORUM:310	Cell cycle kinase complex CDC2	-6.2	20	9.8
GO:0021910	smoothened signaling pathway involved in ventral spinal cord patterning	-6.2	20	9.8
R-HSA-5693571	Nonhomologous End-Joining (NHEJ)	-6.2	4.9	6.8
GO:0032886	regulation of microtubule-based process	-6.2	2.9	5.9
R-HSA-9609646	HCMV Infection	-6.1	3.3	6.2
GO:0032467	positive regulation of cytokinesis	-6.1	6.4	7.2
GO:0007099	centriole replication	-6.1	6.4	7.2
GO:0030111	regulation of Wnt signaling pathway	-6.1	2.5	5.8
GO:0001654	eye development	-6.1	2.4	5.7
GO:0035825	homologous recombination	-6.1	5.3	6.9
ko05210	Colorectal cancer	-6.1	5.3	6.9
hsa05210	Colorectal cancer	-6.1	5.3	6.9
WP4879	Overlap between signal transduction pathways contributing to LMNA laminopathies	-6.1	5.3	6.9
GO:0060537	muscle tissue development	-6.1	2.4	5.7
M223	PID BETA CATENIN NUC PATHWAY	-6.1	4.6	6.6
GO:0048145	regulation of fibroblast proliferation	-6.1	4.6	6.6
GO:0001657	ureteric bud development	-6.1	4.3	6.5
GO:0055123	digestive system development	-6.1	3.6	6.2
ko05203	Viral carcinogenesis	-6.1	3	6
R-HSA-2990846	SUMOylation	-6	3.1	6
GO:0001525	angiogenesis	-6	2.1	5.5
GO:0006268	DNA unwinding involved in DNA replication	-6	11	8.3
R-HSA-69183	Processive synthesis on the lagging strand	-6	11	8.3
GO:0061008	hepaticobiliary system development	-6	3.4	6.1
GO:0048708	astrocyte differentiation	-6	4.5	6.5
GO:0008589	regulation of smoothened signaling pathway	-6	4.5	6.5
GO:0001570	vasculogenesis	-6	4.5	6.5
GO:0048144	fibroblast proliferation	-6	4.5	6.5
R-HSA-68949	Orc1 removal from chromatin	-6	4.8	6.6
GO:0150063	visual system development	-6	2.4	5.6
R-HSA-75153	Apoptotic execution phase	-6	5.6	6.9
GO:0072163	mesonephric epithelium development	-6	4.2	6.4
GO:0072164	mesonephric tubule development	-6	4.2	6.4
GO:0021987	cerebral cortex development	-6	3.8	6.2
ko04550	Signaling pathways regulating pluripotency of stem cells	-6	3.5	6.1
GO:0030324	lung development	-6	3.2	6
R-HSA-380270	Recruitment of mitotic centrosome proteins and complexes	-6	4.5	6.5
R-HSA-380287	Centrosome maturation	-6	4.5	6.5
ko00240	Pyrimidine metabolism	-5.9	4	6.3
hsa00240	Pyrimidine metabolism	-5.9	4	6.3
GO:0071479	cellular response to ionizing radiation	-5.9	4.7	6.6
GO:0104004	cellular response to environmental stimulus	-5.9	2.5	5.6
GO:0071214	cellular response to abiotic stimulus	-5.9	2.5	5.6
WP4753	Nucleotide excision repair	-5.9	6.1	7
GO:0034504	protein localization to nucleus	-5.9	2.6	5.7
GO:0071902	positive regulation of protein serine/threonine kinase activity	-5.9	3	5.9
R-HSA-69202	Cyclin E associated events during G1/S transition	-5.9	4.4	6.4
GO:0001892	embryonic placenta development	-5.9	4.4	6.4
hsa04550	Signaling pathways regulating pluripotency of stem cells	-5.9	3.3	6
GO:0030850	prostate gland development	-5.8	5.9	6.9
R-HSA-113510	E2F mediated regulation of DNA replication	-5.8	8.9	7.6
GO:0061053	somite development	-5.8	4.3	6.4
M258	PID BARD1 PATHWAY	-5.8	7.6	7.3
GO:0007143	female meiotic nuclear division	-5.8	7.6	7.3
GO:0008593	regulation of Notch signaling pathway	-5.8	4.1	6.3
GO:0048709	oligodendrocyte differentiation	-5.8	4.1	6.3
GO:2000001	regulation of DNA damage checkpoint	-5.8	11	8
GO:0014706	striated muscle tissue development	-5.8	2.3	5.5
GO:0043010	camera-type eye development	-5.8	2.5	5.6
ko05212	Pancreatic cancer	-5.8	4.9	6.5
GO:0001756	somitogenesis	-5.8	4.9	6.5
hsa05212	Pancreatic cancer	-5.8	4.9	6.5
GO:2001022	positive regulation of response to DNA damage stimulus	-5.8	3.9	6.2
GO:2000779	regulation of double-strand break repair	-5.8	4.3	6.3
GO:0001823	mesonephros development	-5.7	4.1	6.2
GO:0043044	ATP-dependent chromatin remodeling	-5.7	5.3	6.6
GO:0098534	centriole assembly	-5.7	5.8	6.8
GO:1905268	negative regulation of chromatin organization	-5.7	4.9	6.5
R-HSA-6782210	Gap-filling DNA repair synthesis and ligation in TC-NER	-5.7	4.9	6.5
GO:0022612	gland morphogenesis	-5.7	3.7	6
hsa05203	Viral carcinogenesis	-5.7	2.9	5.7
ko05322	Systemic lupus erythematosus	-5.7	3.5	5.9
hsa05322	Systemic lupus erythematosus	-5.7	3.5	5.9
GO:0002052	positive regulation of neuroblast proliferation	-5.6	8.5	7.4
CORUM:159	Condensin I-PARP-1-XRCC1 complex	-5.6	17	9
CORUM:49	DNMT3B complex	-5.6	17	9
GO:0048505	regulation of timing of cell differentiation	-5.6	17	9
GO:0010332	response to gamma radiation	-5.6	5.2	6.5
GO:0090175	regulation of establishment of planar polarity	-5.6	5.2	6.5
WP4674	Head and neck squamous cell carcinoma	-5.6	4.5	6.3
WP2853	Endoderm differentiation	-5.6	3.3	5.9
ko03420	Nucleotide excision repair	-5.6	5.7	6.7
hsa03420	Nucleotide excision repair	-5.6	5.7	6.7
R-HSA-9013148	CDC42 GTPase cycle	-5.6	3.2	5.8
GO:0021513	spinal cord dorsal/ventral patterning	-5.6	10	7.7
R-HSA-9659787	Aberrant regulation of mitotic G1/S transition in cancer due to RB1 defects	-5.6	10	7.7
R-HSA-9661069	Defective binding of RB1 mutants to E2F1,(E2F2, E2F3)	-5.6	10	7.7
GO:0001889	liver development	-5.6	3.3	5.8
GO:0051169	nuclear transport	-5.6	2.5	5.5
GO:0006913	nucleocytoplasmic transport	-5.6	2.5	5.5
GO:0060173	limb development	-5.6	3.1	5.7
GO:0048736	appendage development	-5.6	3.1	5.7
R-HSA-5693565	Recruitment and ATM-mediated phosphorylation of repair and signaling proteins at DNA double strand breaks	-5.6	4.4	6.2
R-HSA-6811434	COPI-dependent Golgi-to-ER retrograde traffic	-5.6	3.9	6.1
GO:0032506	cytokinetic process	-5.5	6.2	6.8
CORUM:127	NDC80 kinetochore complex	-5.5	24	9.7
CORUM:5544	CDC2-PCNA-CCNB1-GADD45A complex	-5.5	24	9.7
CORUM:2210	BRCA1-IRIS-pre-replication complex	-5.5	24	9.7
CORUM:2792	MCM2-MCM4-MCM6-MCM7 complex	-5.5	24	9.7
CORUM:5546	CDC2-PCNA-CCNB1-GADD45G complex	-5.5	24	9.7
CORUM:1119	Chromosomal passenger complex CPC (INCENP, CDCA8, BIRC5, AURKB)	-5.5	24	9.7
CORUM:1118	Chromosomal passenger complex CPC (INCENP, CDCA8, BIRC5, AURKB)	-5.5	24	9.7
CORUM:2200	RFC2-5 subcomplex	-5.5	24	9.7
GO:0006272	leading strand elongation	-5.5	24	9.7
CORUM:678	GINS complex	-5.5	24	9.7
GO:0006935	chemotaxis	-5.5	2	5.2
GO:0045815	positive regulation of gene expression, epigenetic	-5.5	7.1	7
GO:0003231	cardiac ventricle development	-5.5	3.6	5.9
GO:0031109	microtubule polymerization or depolymerization	-5.5	3.6	5.9
GO:0010569	regulation of double-strand break repair via homologous recombination	-5.5	5.6	6.6
GO:0031589	cell-substrate adhesion	-5.5	2.3	5.3
WP4263	Pancreatic adenocarcinoma pathway	-5.5	4.1	6.1
GO:0042330	taxis	-5.5	2	5.1
GO:2000105	positive regulation of DNA-dependent DNA replication	-5.5	12	8
GO:0072711	cellular response to hydroxyurea	-5.5	12	8
CORUM:433	BASC complex (BRCA1-associated genome surveillance complex)	-5.5	12	8
GO:0060412	ventricular septum morphogenesis	-5.4	6.1	6.7
R-HSA-9012852	Signaling by NOTCH3	-5.4	5.5	6.5
GO:0061036	positive regulation of cartilage development	-5.4	6.8	6.8
GO:0006301	postreplication repair	-5.4	6.8	6.8
GO:0071773	cellular response to BMP stimulus	-5.4	3.1	5.6
GO:0071772	response to BMP	-5.4	3.1	5.6
GO:0071456	cellular response to hypoxia	-5.4	3.2	5.7
ko04115	p53 signaling pathway	-5.4	4.6	6.2
hsa04115	p53 signaling pathway	-5.4	4.6	6.2
M17	PID NOTCH PATHWAY	-5.4	5	6.3
GO:0051782	negative regulation of cell division	-5.4	9.5	7.4
GO:0021511	spinal cord patterning	-5.4	9.5	7.4
GO:0046660	female sex differentiation	-5.4	3.6	5.8
GO:0022412	cellular process involved in reproduction in multicellular organism	-5.4	2.3	5.2
R-HSA-69052	Switching of origins to a post-replicative state	-5.4	4	6
GO:0006312	mitotic recombination	-5.3	7.8	7
GO:0021846	cell proliferation in forebrain	-5.3	7.8	7
GO:0090102	cochlea development	-5.3	5.4	6.4
R-HSA-5696400	Dual Incision in GG-NER	-5.3	5.9	6.5
R-HSA-9013026	RHOB GTPase cycle	-5.3	4.5	6.1
GO:0050768	negative regulation of neurogenesis	-5.3	3.3	5.7
GO:0060828	regulation of canonical Wnt signaling pathway	-5.3	2.6	5.4
GO:0033687	osteoblast proliferation	-5.3	6.6	6.7
WP4204	Tumor suppressor activity of SMARCB1	-5.3	6.6	6.7
GO:0006336	DNA replication-independent nucleosome assembly	-5.3	6.6	6.7
GO:1902692	regulation of neuroblast proliferation	-5.3	6.6	6.7
GO:0010165	response to X-ray	-5.3	6.6	6.7
GO:0010638	positive regulation of organelle organization	-5.3	2	5
GO:0030036	actin cytoskeleton organization	-5.3	1.9	5
GO:0035050	embryonic heart tube development	-5.2	4.2	5.9
GO:0040034	regulation of development, heterochronic	-5.2	15	8.3
GO:0051256	mitotic spindle midzone assembly	-5.2	15	8.3
CORUM:1149	Histone H3.1 complex	-5.2	15	8.3
CORUM:434	BASC (Ab 80) complex (BRCA1-associated genome surveillance complex)	-5.2	15	8.3
R-HSA-68952	DNA replication initiation	-5.2	15	8.3
GO:0097435	supramolecular fiber organization	-5.2	1.9	4.9
GO:0030326	embryonic limb morphogenesis	-5.2	3.5	5.7
GO:0035113	embryonic appendage morphogenesis	-5.2	3.5	5.7
R-HSA-110320	Translesion Synthesis by POLH	-5.2	9	7.2
R-HSA-2995383	Initiation of Nuclear Envelope (NE) Reformation	-5.2	9	7.2
GO:0033151	V(D)J recombination	-5.2	9	7.2
GO:0072710	response to hydroxyurea	-5.2	11	7.6
GO:0001833	inner cell mass cell proliferation	-5.2	11	7.6
GO:0033262	regulation of nuclear cell cycle DNA replication	-5.2	11	7.6
GO:0003222	ventricular trabecula myocardium morphogenesis	-5.2	11	7.6
M3686	SA REG CASCADE OF CYCLIN EXPR	-5.2	11	7.6
R-HSA-140342	Apoptosis induced DNA fragmentation	-5.2	11	7.6
R-HSA-380320	Recruitment of NuMA to mitotic centrosomes	-5.2	3.9	5.8
GO:0035567	non-canonical Wnt signaling pathway	-5.2	4.4	6
GO:0050678	regulation of epithelial cell proliferation	-5.2	2.2	5.1
GO:0034724	DNA replication-independent nucleosome organization	-5.2	6.4	6.6
WP2261	Glioblastoma signaling pathways	-5.2	4.1	5.9
GO:0001824	blastocyst development	-5.2	3.7	5.7
GO:0060071	Wnt signaling pathway, planar cell polarity pathway	-5.2	5.1	6.2
GO:0010718	positive regulation of epithelial to mesenchymal transition	-5.2	5.1	6.2
GO:0048663	neuron fate commitment	-5.2	4.7	6.1
GO:0045143	homologous chromosome segregation	-5.2	4.7	6.1
GO:0060113	inner ear receptor cell differentiation	-5.2	4.7	6.1
GO:0002062	chondrocyte differentiation	-5.1	3.6	5.7
GO:0003143	embryonic heart tube morphogenesis	-5.1	4.3	5.9
GO:0061035	regulation of cartilage development	-5.1	4.3	5.9
GO:0007411	axon guidance	-5.1	2.7	5.3
GO:0051961	negative regulation of nervous system development	-5.1	3.2	5.5
M254	PID MYC REPRESS PATHWAY	-5.1	4.6	6
WP4155	Endometrial cancer	-5.1	4.6	6
hsa01522	Endocrine resistance	-5.1	3.8	5.7
ko01522	Endocrine resistance	-5.1	3.8	5.7
GO:0042472	inner ear morphogenesis	-5.1	3.8	5.7
GO:0001738	morphogenesis of a polarized epithelium	-5.1	3.8	5.7
GO:0097485	neuron projection guidance	-5.1	2.7	5.2
R-HSA-8953750	Transcriptional Regulation by E2F6	-5.1	6.3	6.4
GO:0033688	regulation of osteoblast proliferation	-5.1	7.2	6.7
GO:0032259	methylation	-5.1	2.3	5
GO:0048858	cell projection morphogenesis	-5	1.9	4.9
GO:0045739	positive regulation of DNA repair	-5	4.3	5.8
WP4249	Hedgehog signaling pathway	-5	5.5	6.2
GO:0032990	cell part morphogenesis	-5	1.9	4.8
GO:0097150	neuronal stem cell population maintenance	-5	8.5	7
GO:0070167	regulation of biomineral tissue development	-5	3.8	5.6
GO:1902275	regulation of chromatin organization	-5	2.8	5.3
GO:0032330	regulation of chondrocyte differentiation	-5	5	6
GO:0030029	actin filament-based process	-5	1.8	4.8
R-HSA-2995410	Nuclear Envelope (NE) Reassembly	-5	4.2	5.8
GO:0009416	response to light stimulus	-5	2.4	5
GO:0032989	cellular component morphogenesis	-5	1.8	4.8
R-HSA-5358565	Mismatch repair (MMR) directed by MSH2:MSH6 (MutSalpha)	-5	10	7.3
GO:0051984	positive regulation of chromosome segregation	-5	10	7.3
R-HSA-69166	Removal of the Flap Intermediate	-5	10	7.3
GO:0006287	base-excision repair, gap-filling	-5	10	7.3
R-HSA-6804116	TP53 Regulates Transcription of Genes Involved in G1 Cell Cycle Arrest	-5	10	7.3
R-HSA-5358606	Mismatch repair (MMR) directed by MSH2:MSH3 (MutSbeta)	-5	10	7.3
GO:0036294	cellular response to decreased oxygen levels	-5	3	5.3
GO:0006979	response to oxidative stress	-5	2.1	4.9
GO:0050673	epithelial cell proliferation	-5	2.1	4.9
GO:0048599	oocyte development	-4.9	5.4	6.1
GO:0021953	central nervous system neuron differentiation	-4.9	2.8	5.2
GO:0031100	animal organ regeneration	-4.9	4.2	5.7
GO:0008630	intrinsic apoptotic signaling pathway in response to DNA damage	-4.9	3.7	5.5
GO:0021510	spinal cord development	-4.9	3.7	5.5
GO:0110149	regulation of biomineralization	-4.9	3.7	5.5
GO:0000022	mitotic spindle elongation	-4.9	14	7.8
GO:0045631	regulation of mechanoreceptor differentiation	-4.9	14	7.8
GO:2000980	regulation of inner ear receptor cell differentiation	-4.9	14	7.8
GO:0048478	replication fork protection	-4.9	14	7.8
GO:0045607	regulation of inner ear auditory receptor cell differentiation	-4.9	14	7.8
GO:0051231	spindle elongation	-4.9	14	7.8
GO:0071453	cellular response to oxygen levels	-4.9	2.9	5.2
hsa04068	foxo signaling pathway	-4.9	3.2	5.3
GO:0072243	metanephric nephron epithelium development	-4.9	8.1	6.7
CORUM:2235	ASF1-interacting protein complex	-4.9	19	8.6
CORUM:2810	RAD17-RFC complex	-4.9	19	8.6
CORUM:279	RFC complex	-4.9	19	8.6
CORUM:160	Condensin II	-4.9	19	8.6
CORUM:7479	Astrin-kinastrin complex	-4.9	19	8.6
R-HSA-5083630	Defective LFNG causes SCDO3	-4.9	19	8.6
GO:0061009	common bile duct development	-4.9	19	8.6
CORUM:266	RAD17-RFC complex	-4.9	19	8.6
CORUM:277	RFC complex	-4.9	19	8.6
GO:0021873	forebrain neuroblast division	-4.9	19	8.6
CORUM:2799	RFC complex	-4.9	19	8.6
GO:0008315	G2/MI transition of meiotic cell cycle	-4.9	19	8.6
CORUM:270	RAD17-RFC complex	-4.9	19	8.6
GO:0043065	positive regulation of apoptotic process	-4.9	2	4.8
GO:0030098	lymphocyte differentiation	-4.9	2.2	4.9
R-HSA-5689880	Ub-specific processing proteases	-4.9	2.7	5.1
GO:0060840	artery development	-4.9	3.7	5.5
GO:0046545	development of primary female sexual characteristics	-4.9	3.7	5.5
GO:0042733	embryonic digit morphogenesis	-4.8	4.8	5.9
GO:2000027	regulation of animal organ morphogenesis	-4.8	3.3	5.4
GO:0030509	BMP signaling pathway	-4.8	3.1	5.3
R-HSA-1852241	Organelle biogenesis and maintenance	-4.8	2.4	5
GO:0007178	transmembrane receptor protein serine/threonine kinase signaling pathway	-4.8	2.2	4.9
GO:0042490	mechanoreceptor differentiation	-4.8	4.4	5.7
ko04340	Hedgehog signaling pathway	-4.8	5.2	5.9
hsa04340	Hedgehog signaling pathway	-4.8	5.2	5.9
GO:0007019	microtubule depolymerization	-4.8	5.2	5.9
M1529	SA G1 AND S PHASES	-4.8	9.7	7
R-HSA-5358508	Mismatch Repair	-4.8	9.7	7
GO:0042249	establishment of planar polarity of embryonic epithelium	-4.8	9.7	7
R-HSA-109581	Apoptosis	-4.8	2.8	5.1
GO:1903131	mononuclear cell differentiation	-4.8	2.1	4.8
GO:0002244	hematopoietic progenitor cell differentiation	-4.8	3.4	5.4
GO:0060969	negative regulation of gene silencing	-4.7	5.8	6.1
WP4553	FBXL10 enhancement of MAP/ERK signaling in diffuse large B-cell lymphoma	-4.7	5.8	6.1
GO:0030279	negative regulation of ossification	-4.7	5.8	6.1
R-HSA-6781827	Transcription-Coupled Nucleotide Excision Repair (TC-NER)	-4.7	4	5.5
GO:0002200	somatic diversification of immune receptors	-4.7	4	5.5
GO:0002562	somatic diversification of immune receptors via germline recombination within a single locus	-4.7	4.3	5.6
GO:0016444	somatic cell DNA recombination	-4.7	4.3	5.6
GO:0043486	histone exchange	-4.7	7.7	6.6
GO:0006606	protein import into nucleus	-4.7	3	5.2
GO:0034644	cellular response to UV	-4.7	3.7	5.4
hsa04151	PI3K-Akt signaling pathway	-4.7	2.2	4.8
GO:0060674	placenta blood vessel development	-4.7	6.5	6.2
GO:0048146	positive regulation of fibroblast proliferation	-4.7	5.1	5.8
R-HSA-2122947	NOTCH1 Intracellular Domain Regulates Transcription	-4.7	5.1	5.8
GO:0043414	macromolecule methylation	-4.7	2.3	4.8
GO:0021782	glial cell development	-4.7	3.4	5.3
GO:0030278	regulation of ossification	-4.7	3.4	5.3
GO:0016572	histone phosphorylation	-4.6	5.6	6
WP4803	Ciliopathies	-4.6	2.8	5
R-HSA-3781865	Diseases of glycosylation	-4.6	3.1	5.1
GO:0072006	nephron development	-4.6	3.1	5.1
GO:2000736	regulation of stem cell differentiation	-4.6	4.5	5.6
GO:0002011	morphogenesis of an epithelial sheet	-4.6	4.5	5.6
GO:1901978	positive regulation of cell cycle checkpoint	-4.6	12	7.3
R-HSA-5685939	HDR through MMEJ (alt-NHEJ)	-4.6	12	7.3
GO:0051660	establishment of centrosome localization	-4.6	12	7.3
GO:0090179	planar cell polarity pathway involved in neural tube closure	-4.6	12	7.3
CORUM:1492	BHC110 complex	-4.6	12	7.3
GO:0046605	regulation of centrosome cycle	-4.6	5	5.8
GO:0009994	oocyte differentiation	-4.6	5	5.8
GO:0051445	regulation of meiotic cell cycle	-4.6	5	5.8
GO:0006303	double-strand break repair via nonhomologous end joining	-4.6	4.2	5.5
R-HSA-110312	Translesion synthesis by REV1	-4.6	9.1	6.7
GO:2001044	regulation of integrin-mediated signaling pathway	-4.6	9.1	6.7
GO:0006978	DNA damage response, signal transduction by p53 class mediator resulting in transcription of p21 class mediator	-4.6	9.1	6.7
GO:0060045	positive regulation of cardiac muscle cell proliferation	-4.6	6.3	6.1
GO:0051101	regulation of DNA binding	-4.6	3.3	5.2
GO:0000723	telomere maintenance	-4.6	3.2	5.1
R-HSA-6783310	Fanconi Anemia Pathway	-4.6	5.5	5.9
WP4844	Influence of laminopathies on Wnt signaling	-4.6	5.5	5.9
GO:0043068	positive regulation of programmed cell death	-4.6	1.9	4.6
GO:0051170	import into nucleus	-4.6	2.9	5
GO:0060968	regulation of gene silencing	-4.5	3.9	5.4
R-HSA-9013694	Signaling by NOTCH4	-4.5	3.9	5.4
GO:0007568	aging	-4.5	2.2	4.7
GO:0021761	limbic system development	-4.5	3.4	5.2
GO:0008544	epidermis development	-4.5	2.3	4.7
GO:0120039	plasma membrane bounded cell projection morphogenesis	-4.5	1.9	4.5
GO:0008585	female gonad development	-4.5	3.6	5.2
GO:0007164	establishment of tissue polarity	-4.5	4.1	5.4
GO:0001736	establishment of planar polarity	-4.5	4.1	5.4
GO:0090224	regulation of spindle organization	-4.5	5.3	5.8
ko05205	Proteoglycans in cancer	-4.5	2.6	4.8
GO:0034446	substrate adhesion-dependent cell spreading	-4.4	3.4	5.1
ko04151	PI3K-Akt signaling pathway	-4.4	2.2	4.6
GO:0048812	neuron projection morphogenesis	-4.4	1.9	4.5
R-HSA-5696399	Global Genome Nucleotide Excision Repair (GG-NER)	-4.4	3.8	5.3
ko04350	TGF-beta signaling pathway	-4.4	3.8	5.3
GO:0045445	myoblast differentiation	-4.4	3.8	5.3
hsa04350	TGF-beta signaling pathway	-4.4	3.8	5.3
WP4225	Pyrimidine metabolism and related diseases	-4.4	8.6	6.5
GO:0007096	regulation of exit from mitosis	-4.4	8.6	6.5
R-HSA-5655862	Translesion synthesis by POLK	-4.4	8.6	6.5
R-HSA-5656121	Translesion synthesis by POLI	-4.4	8.6	6.5
GO:0042772	DNA damage response, signal transduction resulting in transcription	-4.4	8.6	6.5
GO:0060842	arterial endothelial cell differentiation	-4.4	16	7.7
GO:0021796	cerebral cortex regionalization	-4.4	16	7.7
CORUM:435	BASC (Ab 81) complex (BRCA1-associated genome surveillance complex)	-4.4	16	7.7
CORUM:2203	BRD4-RFC complex	-4.4	16	7.7
GO:0061419	positive regulation of transcription from RNA polymerase II promoter in response to hypoxia	-4.4	16	7.7
CORUM:2236	ASF1-histone containing complex	-4.4	16	7.7
GO:0046824	positive regulation of nucleocytoplasmic transport	-4.4	4.3	5.4
GO:0008285	negative regulation of cell population proliferation	-4.4	1.7	4.4
GO:0072009	nephron epithelium development	-4.4	3.3	5.1
GO:0120031	plasma membrane bounded cell projection assembly	-4.4	1.9	4.5
GO:0001656	metanephros development	-4.4	3.7	5.2
GO:0098773	skin epidermis development	-4.4	3.7	5.2
GO:0070507	regulation of microtubule cytoskeleton organization	-4.4	2.9	4.9
WP4172	PI3K-Akt signaling pathway	-4.4	2.2	4.6
R-HSA-68689	CDC6 association with the ORC:origin complex	-4.4	11	6.9
GO:0035404	histone-serine phosphorylation	-4.4	11	6.9
GO:0044351	macropinocytosis	-4.4	11	6.9
GO:0007144	female meiosis I	-4.4	11	6.9
GO:1901533	negative regulation of hematopoietic progenitor cell differentiation	-4.4	11	6.9
GO:0090178	regulation of establishment of planar polarity involved in neural tube closure	-4.4	11	6.9
GO:0048715	negative regulation of oligodendrocyte differentiation	-4.4	11	6.9
GO:0061314	Notch signaling involved in heart development	-4.4	11	6.9
GO:0044771	meiotic cell cycle phase transition	-4.4	11	6.9
ko05206	MicroRNAs in cancer	-4.3	2.3	4.6
GO:0072207	metanephric epithelium development	-4.3	6.8	6
hsa04114	Oocyte meiosis	-4.3	3.1	4.9
ko04114	Oocyte meiosis	-4.3	3.1	4.9
GO:0072331	signal transduction by p53 class mediator	-4.3	2.8	4.8
GO:0014031	mesenchymal cell development	-4.3	3.6	5.1
GO:0050679	positive regulation of epithelial cell proliferation	-4.3	2.6	4.7
GO:0010721	negative regulation of cell development	-4.3	2.7	4.7
GO:0051053	negative regulation of DNA metabolic process	-4.3	3.1	4.9
GO:0072234	metanephric nephron tubule development	-4.2	8.1	6.2
R-HSA-1912420	Pre-NOTCH Processing in Golgi	-4.2	8.1	6.2
R-HSA-5635838	Activation of SMO	-4.2	8.1	6.2
GO:0048232	male gamete generation	-4.2	1.9	4.4
R-HSA-5357801	Programmed Cell Death	-4.2	2.5	4.7
R-HSA-9013405	RHOD GTPase cycle	-4.2	4.5	5.3
GO:0072698	protein localization to microtubule cytoskeleton	-4.2	4.5	5.3
GO:0010035	response to inorganic substance	-4.2	1.9	4.3
GO:0060711	labyrinthine layer development	-4.2	5	5.5
GO:0072273	metanephric nephron morphogenesis	-4.2	6.6	5.9
GO:0001556	oocyte maturation	-4.2	6.6	5.9
GO:0045785	positive regulation of cell adhesion	-4.2	2	4.4
GO:0046777	protein autophosphorylation	-4.2	2.5	4.6
R-HSA-3108214	SUMOylation of DNA damage response and repair proteins	-4.2	3.8	5.1
CORUM:1452	MCM2-MCM6-MCM7 complex	-4.2	24	8.4
CORUM:2582	Chromosomal passenger complex CPC (CDCA8, AURKB, BIRC5)	-4.2	24	8.4
CORUM:424	EXO1-MLH1-PCNA complex	-4.2	24	8.4
CORUM:2579	Chromosomal passenger complex CPC (INCENP, BIRC5, AURKB)	-4.2	24	8.4
GO:2000974	negative regulation of pro-B cell differentiation	-4.2	24	8.4
CORUM:6946	BARD1u2013BRCA1u2013RAD51 complex	-4.2	24	8.4
GO:0110032	positive regulation of G2/MI transition of meiotic cell cycle	-4.2	24	8.4
CORUM:5144	E2F1-p107-cyclinA complex	-4.2	24	8.4
CORUM:1120	Chromosomal passenger complex CPC (INCENP, CDCA8, BIRC5)	-4.2	24	8.4
CORUM:6434	MIS18 complex	-4.2	24	8.4
CORUM:278	RFC core complex	-4.2	24	8.4
CORUM:2791	MCM4-MCM6-MCM7 complex	-4.2	24	8.4
GO:0032875	regulation of DNA endoreduplication	-4.2	24	8.4
CORUM:6184	AuroraB-AuroraC-INCENP complex	-4.2	24	8.4
CORUM:7439	ECT2-KIF23-RACGAP1 complex	-4.2	24	8.4
GO:1905457	negative regulation of lymphoid progenitor cell differentiation	-4.2	24	8.4
GO:0007057	spindle assembly involved in female meiosis I	-4.2	24	8.4
CORUM:1633	CyclinD1-CDK4-CDK6 complex	-4.2	24	8.4
R-HSA-428359	Insulin-like Growth Factor-2 mRNA Binding Proteins (IGF2BPs/IMPs/VICKZs) bind RNA	-4.2	24	8.4
CORUM:7541	KNTC1-ZW10-ZWILCH complex	-4.2	24	8.4
CORUM:2818	BRCA1-BARD1-BRCA2-DNA damage complex III	-4.2	24	8.4
GO:0071163	DNA replication preinitiation complex assembly	-4.2	24	8.4
GO:0060164	regulation of timing of neuron differentiation	-4.2	24	8.4
GO:0006298	mismatch repair	-4.2	5.6	5.6
GO:0002521	leukocyte differentiation	-4.2	1.9	4.3
GO:0031214	biomineral tissue development	-4.1	2.7	4.7
GO:0031099	regeneration	-4.1	2.6	4.6
GO:0003229	ventricular cardiac muscle tissue development	-4.1	4.4	5.3
hsa05217	Basal cell carcinoma	-4.1	4.4	5.3
ko05217	Basal cell carcinoma	-4.1	4.4	5.3
R-HSA-2197563	NOTCH2 intracellular domain regulates transcription	-4.1	10	6.6
GO:0021781	glial cell fate commitment	-4.1	10	6.6
GO:0090177	establishment of planar polarity involved in neural tube closure	-4.1	10	6.6
GO:0060009	Sertoli cell development	-4.1	10	6.6
GO:0060019	radial glial cell differentiation	-4.1	10	6.6
R-HSA-4641265	Repression of WNT target genes	-4.1	10	6.6
R-HSA-6782135	Dual incision in TC-NER	-4.1	4.1	5.1
GO:2000573	positive regulation of DNA biosynthetic process	-4.1	4.1	5.1
GO:0030031	cell projection assembly	-4.1	1.9	4.3
GO:0042471	ear morphogenesis	-4.1	3.2	4.8
GO:0085029	extracellular matrix assembly	-4.1	4.9	5.4
GO:0010824	regulation of centrosome duplication	-4.1	4.9	5.4
M71	PID ILK PATHWAY	-4.1	4.9	5.4
hsa05206	MicroRNAs in cancer	-4.1	2.2	4.4
R-HSA-3214847	HATs acetylate histones	-4.1	2.9	4.7
GO:0048477	oogenesis	-4.1	3.5	4.9
GO:1903827	regulation of cellular protein localization	-4.1	1.9	4.3
GO:1903829	positive regulation of cellular protein localization	-4.1	2.3	4.5
GO:2000269	regulation of fibroblast apoptotic process	-4.1	7.7	6
R-HSA-174414	Processive synthesis on the C-strand of the telomere	-4.1	7.7	6
GO:0045444	fat cell differentiation	-4.1	2.4	4.5
GO:0034968	histone lysine methylation	-4.1	3.1	4.8
GO:0110148	biomineralization	-4.1	2.7	4.6
GO:0060512	prostate gland morphogenesis	-4.1	6.3	5.7
GO:0038066	p38MAPK cascade	-4.1	4.3	5.2
GO:1904031	positive regulation of cyclin-dependent protein kinase activity	-4.1	5.4	5.5
R-HSA-9687139	Aberrant regulation of mitotic cell cycle due to RB1 defects	-4.1	5.4	5.5
M66	PID MYC ACTIV PATHWAY	-4.1	3.7	5
GO:2000739	regulation of mesenchymal stem cell differentiation	-4	14	7.1
GO:0021902	commitment of neuronal cell to specific neuron type in forebrain	-4	14	7.1
CORUM:6435	HAUS augmin-like complex	-4	14	7.1
GO:0060710	chorio-allantoic fusion	-4	14	7.1
GO:0090232	positive regulation of spindle checkpoint	-4	14	7.1
GO:0021861	forebrain radial glial cell differentiation	-4	14	7.1
CORUM:6521	Akt-PHLPP1-PHLPP2-FANCI-FANCD2-USP1-UAF1 complex	-4	14	7.1
GO:0090267	positive regulation of mitotic cell cycle spindle assembly checkpoint	-4	14	7.1
CORUM:5589	LINC complex, S-phase	-4	14	7.1
GO:0007281	germ cell development	-4	2.3	4.4
GO:0055010	ventricular cardiac muscle tissue morphogenesis	-4	4.8	5.3
WP3878	ATM signaling in development and disease	-4	4.8	5.3
GO:0048701	embryonic cranial skeleton morphogenesis	-4	4.8	5.3
GO:0018107	peptidyl-threonine phosphorylation	-4	3.1	4.8
GO:0043588	skin development	-4	2.3	4.4
WP4685	Melanoma	-4	3.9	5
GO:1904888	cranial skeletal system development	-4	3.9	5
GO:0061005	cell differentiation involved in kidney development	-4	4.3	5.1
GO:0032200	telomere organization	-4	2.8	4.6
GO:0009791	post-embryonic development	-4	3.7	4.9
GO:0021766	hippocampus development	-4	3.7	4.9
GO:0001890	placenta development	-4	2.9	4.6
hsa05205	Proteoglycans in cancer	-4	2.5	4.5
GO:0034655	nucleobase-containing compound catabolic process	-4	2	4.3
GO:0051567	histone H3-K9 methylation	-4	5.3	5.4
GO:0060236	regulation of mitotic spindle organization	-4	5.3	5.4
GO:0009611	response to wounding	-4	1.9	4.2
GO:0018022	peptidyl-lysine methylation	-4	3	4.6
GO:0003401	axis elongation	-4	6.1	5.6
R-HSA-350054	Notch-HLH transcription pathway	-4	6.1	5.6
GO:0045669	positive regulation of osteoblast differentiation	-4	3.9	5
hsa05218	Melanoma	-4	3.9	5
ko05218	Melanoma	-4	3.9	5
R-HSA-6804115	TP53 regulates transcription of additional cell cycle genes whose exact role in the p53 pathway remain uncertain	-4	7.3	5.8
GO:0032332	positive regulation of chondrocyte differentiation	-4	7.3	5.8
GO:0001832	blastocyst growth	-4	7.3	5.8
GO:0001942	hair follicle development	-3.9	3.6	4.9
GO:0033689	negative regulation of osteoblast proliferation	-3.9	9.4	6.2
CORUM:1098	DNA synthesome complex (13 subunits)	-3.9	9.4	6.2
CORUM:244	BRAFT complex	-3.9	9.4	6.2
GO:0061418	regulation of transcription from RNA polymerase II promoter in response to hypoxia	-3.9	9.4	6.2
R-HSA-75035	Chk1/Chk2(Cds1) mediated inactivation of Cyclin B:Cdk1 complex	-3.9	9.4	6.2
WP186	Homologous recombination	-3.9	9.4	6.2
GO:0010720	positive regulation of cell development	-3.9	2.2	4.3
R-HSA-2894858	Signaling by NOTCH1 HD+PEST Domain Mutants in Cancer	-3.9	4.2	5
GO:0035904	aorta development	-3.9	4.2	5
R-HSA-2644603	Signaling by NOTCH1 in Cancer	-3.9	4.2	5
GO:0044380	protein localization to cytoskeleton	-3.9	4.2	5
R-HSA-2894862	Constitutive Signaling by NOTCH1 HD+PEST Domain Mutants	-3.9	4.2	5
R-HSA-2644602	Signaling by NOTCH1 PEST Domain Mutants in Cancer	-3.9	4.2	5
R-HSA-2644606	Constitutive Signaling by NOTCH1 PEST Domain Mutants	-3.9	4.2	5
GO:0051098	regulation of binding	-3.9	2.1	4.3
R-HSA-8856688	Golgi-to-ER retrograde transport	-3.9	2.9	4.6
R-HSA-1257604	PIP3 activates AKT signaling	-3.9	2.3	4.3
R-HSA-9013423	RAC3 GTPase cycle	-3.9	3.4	4.8
GO:0048705	skeletal system morphogenesis	-3.9	2.4	4.4
GO:0031532	actin cytoskeleton reorganization	-3.9	3.2	4.7
M167	PID AP1 PATHWAY	-3.9	3.8	4.9
GO:0060348	bone development	-3.9	2.5	4.4
R-HSA-9675126	Diseases of mitotic cell cycle	-3.9	5.1	5.3
GO:0051345	positive regulation of hydrolase activity	-3.9	1.8	4.1
hsa05161	Hepatitis B	-3.9	2.6	4.5
R-HSA-3000171	Non-integrin membrane-ECM interactions	-3.9	4.1	5
R-HSA-9013406	RHOQ GTPase cycle	-3.9	4.1	5
R-HSA-8878166	Transcriptional regulation by RUNX2	-3.9	3	4.6
GO:0007409	axonogenesis	-3.9	2	4.2
GO:0035265	organ growth	-3.8	2.6	4.4
hsa05220	Chronic myeloid leukemia	-3.8	3.8	4.8
ko05220	Chronic myeloid leukemia	-3.8	3.8	4.8
GO:0060415	muscle tissue morphogenesis	-3.8	3.8	4.8
GO:0030857	negative regulation of epithelial cell differentiation	-3.8	4.5	5
GO:0019985	translesion synthesis	-3.8	7	5.6
GO:0001502	cartilage condensation	-3.8	7	5.6
GO:0046599	regulation of centriole replication	-3.8	7	5.6
GO:0072170	metanephric tubule development	-3.8	7	5.6
hsa04914	Progesterone-mediated oocyte maturation	-3.8	3.3	4.7
ko04914	Progesterone-mediated oocyte maturation	-3.8	3.3	4.7
GO:0055008	cardiac muscle tissue morphogenesis	-3.8	4.1	4.9
GO:0022404	molting cycle process	-3.8	3.5	4.7
GO:0022405	hair cycle process	-3.8	3.5	4.7
M195	PID CMYB PATHWAY	-3.8	3.5	4.7
WP4255	Non-small cell lung cancer	-3.8	3.7	4.8
M145	PID P53 DOWNSTREAM PATHWAY	-3.8	2.8	4.5
GO:0010942	positive regulation of cell death	-3.8	1.8	4
GO:2000278	regulation of DNA biosynthetic process	-3.8	3.1	4.6
GO:0120162	positive regulation of cold-induced thermogenesis	-3.8	3.3	4.6
CORUM:5611	Emerin complex 24	-3.8	8.7	6
GO:0000212	meiotic spindle organization	-3.8	8.7	6
GO:0055057	neuroblast division	-3.8	8.7	6
GO:0072282	metanephric nephron tubule morphogenesis	-3.8	12	6.5
CORUM:2815	BRCA1-BARD1-BACH1-DNA damage complex II	-3.8	12	6.5
CORUM:274	9-1-1-RAD17-RFC complex	-3.8	12	6.5
R-HSA-8951430	RUNX3 regulates WNT signaling	-3.8	12	6.5
GO:0072033	renal vesicle formation	-3.8	12	6.5
GO:0090306	meiotic spindle assembly	-3.8	12	6.5
M10154	SA G2 AND M PHASES	-3.8	12	6.5
CORUM:268	9-1-1-RAD17-RFC complex	-3.8	12	6.5
CORUM:848	RICH1/AMOT polarity complex, Flag-Amot precipitated	-3.8	12	6.5
GO:0021877	forebrain neuron fate commitment	-3.8	12	6.5
GO:0048545	response to steroid hormone	-3.8	2.1	4.1
WP3646	Hepatitis C and hepatocellular carcinoma	-3.8	4.4	5
ko05213	Endometrial cancer	-3.8	4.4	5
hsa05213	Endometrial cancer	-3.8	4.4	5
GO:0071482	cellular response to light stimulus	-3.8	2.9	4.5
GO:0035924	cellular response to vascular endothelial growth factor stimulus	-3.7	3.7	4.7
GO:0030330	DNA damage response, signal transduction by p53 class mediator	-3.7	3.7	4.7
R-HSA-5696398	Nucleotide Excision Repair	-3.7	3.1	4.5
R-HSA-109582	Hemostasis	-3.7	1.8	4
GO:1902115	regulation of organelle assembly	-3.7	2.4	4.3
GO:0072210	metanephric nephron development	-3.7	4.9	5.1
GO:0035329	hippo signaling	-3.7	4.9	5.1
GO:2000781	positive regulation of double-strand break repair	-3.7	4.9	5.1
GO:0006479	protein methylation	-3.7	2.5	4.3
GO:0008213	protein alkylation	-3.7	2.5	4.3
GO:0035561	regulation of chromatin binding	-3.7	6.6	5.5
M211	PID HEDGEHOG 2PATHWAY	-3.7	6.6	5.5
GO:0044346	fibroblast apoptotic process	-3.7	6.6	5.5
R-HSA-4086398	Ca2+ pathway	-3.7	3.9	4.8
GO:0010717	regulation of epithelial to mesenchymal transition	-3.7	3.2	4.5
ko04933	AGE-RAGE signaling pathway in diabetic complications	-3.7	3.2	4.5
WP4540	Hippo signaling regulation pathways	-3.7	3.2	4.5
GO:0061245	establishment or maintenance of bipolar cell polarity	-3.7	4.3	4.9
GO:0035088	establishment or maintenance of apical/basal cell polarity	-3.7	4.3	4.9
GO:0060043	regulation of cardiac muscle cell proliferation	-3.7	4.3	4.9
WP2572	Primary focal segmental glomerulosclerosis (FSGS)	-3.7	3.6	4.7
R-HSA-1980143	Signaling by NOTCH1	-3.7	3.6	4.7
GO:0018210	peptidyl-threonine modification	-3.7	2.9	4.4
R-HSA-6807070	PTEN Regulation	-3.7	2.8	4.4
GO:0071168	protein localization to chromatin	-3.7	5.5	5.2
GO:0071480	cellular response to gamma radiation	-3.7	5.5	5.2
GO:0009798	axis specification	-3.6	3.4	4.6
GO:0048041	focal adhesion assembly	-3.6	3.4	4.6
GO:1900182	positive regulation of protein localization to nucleus	-3.6	3.4	4.6
GO:0055023	positive regulation of cardiac muscle tissue growth	-3.6	4.7	5
GO:0042307	positive regulation of protein import into nucleus	-3.6	4.7	5
GO:0007283	spermatogenesis	-3.6	1.8	3.9
GO:0006997	nucleus organization	-3.6	2.9	4.4
GO:0030183	B cell differentiation	-3.6	2.8	4.3
GO:0043392	negative regulation of DNA binding	-3.6	4.2	4.8
GO:0090100	positive regulation of transmembrane receptor protein serine/threonine kinase signaling pathway	-3.6	3	4.4
GO:0051299	centrosome separation	-3.6	8.1	5.7
WP4584	Biomarkers for pyrimidine metabolism disorders	-3.6	8.1	5.7
GO:0061564	axon development	-3.6	1.9	4
GO:0016571	histone methylation	-3.6	2.7	4.3
GO:0031098	stress-activated protein kinase signaling cascade	-3.6	2.3	4.1
GO:0071396	cellular response to lipid	-3.6	1.8	3.9
GO:0007264	small GTPase mediated signal transduction	-3.6	1.8	3.9
R-HSA-5663202	Diseases of signal transduction by growth factor receptors and second messengers	-3.6	1.9	4
WP5103	Progeria-associated lipodystrophy	-3.6	6.3	5.3
GO:0090103	cochlea morphogenesis	-3.6	6.3	5.3
GO:0021871	forebrain regionalization	-3.6	6.3	5.3
GO:2000737	negative regulation of stem cell differentiation	-3.6	6.3	5.3
GO:0006907	pinocytosis	-3.6	6.3	5.3
GO:0003338	metanephros morphogenesis	-3.6	5.3	5.1
GO:0045737	positive regulation of cyclin-dependent protein serine/threonine kinase activity	-3.6	5.3	5.1
R-HSA-2173796	SMAD2/SMAD3:SMAD4 heterotrimer regulates transcription	-3.6	5.3	5.1
R-HSA-8941326	RUNX2 regulates bone development	-3.6	5.3	5.1
GO:0014855	striated muscle cell proliferation	-3.6	3.5	4.6
GO:0045608	negative regulation of inner ear auditory receptor cell differentiation	-3.6	18	7.1
CORUM:190	Mitotic checkpoint complex (MCC)	-3.6	18	7.1
CORUM:1087	BIRC5-AURKB-INCENP-EVI5 complex	-3.6	18	7.1
GO:0006273	lagging strand elongation	-3.6	18	7.1
CORUM:2786	BRCA1 A complex	-3.6	18	7.1
GO:1905340	regulation of protein localization to kinetochore	-3.6	18	7.1
GO:0045632	negative regulation of mechanoreceptor differentiation	-3.6	18	7.1
CORUM:246	BLM complex III	-3.6	18	7.1
GO:1905342	positive regulation of protein localization to kinetochore	-3.6	18	7.1
CORUM:5545	CDC2-PCNA-CCNB1-GADD45B complex	-3.6	18	7.1
CORUM:234	HuCHRAC complex	-3.6	18	7.1
GO:0089700	protein kinase D signaling	-3.6	18	7.1
GO:1905382	positive regulation of snRNA transcription by RNA polymerase II	-3.6	18	7.1
CORUM:2787	BRCA1 C complex	-3.6	18	7.1
GO:0042023	DNA endoreduplication	-3.6	18	7.1
GO:0110030	regulation of G2/MI transition of meiotic cell cycle	-3.6	18	7.1
GO:0072757	cellular response to camptothecin	-3.6	18	7.1
CORUM:312	Cell cycle kinase complex CDK4	-3.6	18	7.1
GO:0051754	meiotic sister chromatid cohesion, centromeric	-3.6	18	7.1
CORUM:613	CTF18-CTF8-DCC1-RFC3 complex	-3.6	18	7.1
GO:2000741	positive regulation of mesenchymal stem cell differentiation	-3.6	18	7.1
GO:2000981	negative regulation of inner ear receptor cell differentiation	-3.6	18	7.1
R-HSA-3769402	Deactivation of the beta-catenin transactivating complex	-3.6	4.6	4.9
GO:0035019	somatic stem cell population maintenance	-3.6	4.6	4.9
R-HSA-9035034	RHOF GTPase cycle	-3.6	4.6	4.9
ko04310	Wnt signaling pathway	-3.6	2.7	4.3
hsa04310	Wnt signaling pathway	-3.6	2.7	4.3
GO:0007498	mesoderm development	-3.6	2.8	4.3
R-HSA-9006936	Signaling by TGFB family members	-3.6	3.1	4.4
WP2840	Hair follicle development: cytodifferentiation - part 3 of 3	-3.6	3.3	4.5
R-HSA-194441	Metabolism of non-coding RNA	-3.6	4.1	4.7
R-HSA-191859	snRNP Assembly	-3.6	4.1	4.7
hsa05169	Epstein-Barr virus infection	-3.5	2.1	4
GO:0106106	cold-induced thermogenesis	-3.5	2.7	4.2
GO:0120161	regulation of cold-induced thermogenesis	-3.5	2.7	4.2
R-HSA-176814	Activation of APC/C and APC/C:Cdc20 mediated degradation of mitotic proteins	-3.5	3.5	4.5
M279	PID RB 1PATHWAY	-3.5	3.7	4.6
GO:0002315	marginal zone B cell differentiation	-3.5	11	6.1
GO:1901620	regulation of smoothened signaling pathway involved in dorsal/ventral neural tube patterning	-3.5	11	6.1
R-HSA-113507	E2F-enabled inhibition of pre-replication complex formation	-3.5	11	6.1
GO:0032060	bleb assembly	-3.5	11	6.1
GO:0051177	meiotic sister chromatid cohesion	-3.5	11	6.1
GO:0048702	embryonic neurocranium morphogenesis	-3.5	11	6.1
GO:0007135	meiosis II	-3.5	11	6.1
GO:0060245	detection of cell density	-3.5	11	6.1
GO:0045144	meiotic sister chromatid segregation	-3.5	11	6.1
GO:2000271	positive regulation of fibroblast apoptotic process	-3.5	11	6.1
GO:0060242	contact inhibition	-3.5	11	6.1
GO:0061983	meiosis II cell cycle process	-3.5	11	6.1
R-HSA-139915	Activation of PUMA and translocation to mitochondria	-3.5	11	6.1
GO:1902107	positive regulation of leukocyte differentiation	-3.5	2.6	4.2
GO:1903708	positive regulation of hemopoiesis	-3.5	2.6	4.2
GO:0014013	regulation of gliogenesis	-3.5	3.1	4.4
GO:0048667	cell morphogenesis involved in neuron differentiation	-3.5	1.8	3.8
GO:1901652	response to peptide	-3.5	1.8	3.9
GO:0045619	regulation of lymphocyte differentiation	-3.5	2.5	4.2
GO:0019439	aromatic compound catabolic process	-3.5	1.9	3.9
GO:0014002	astrocyte development	-3.5	4.5	4.8
GO:1904591	positive regulation of protein import	-3.5	4.5	4.8
GO:0017038	protein import	-3.5	2.4	4.1
GO:0003382	epithelial cell morphogenesis	-3.5	5.2	5
GO:0071763	nuclear membrane organization	-3.5	5.2	5
R-HSA-1980145	Signaling by NOTCH2	-3.5	5.2	5
GO:0090162	establishment of epithelial cell polarity	-3.5	5.2	5
GO:0071539	protein localization to centrosome	-3.5	5.2	5
R-HSA-180746	Nuclear import of Rev protein	-3.5	5.2	5
R-HSA-9022692	Regulation of MECP2 expression and activity	-3.5	5.2	5
GO:0046700	heterocycle catabolic process	-3.5	1.9	3.9
GO:0048644	muscle organ morphogenesis	-3.5	3.4	4.5
R-HSA-8940973	RUNX2 regulates osteoblast differentiation	-3.5	6.1	5.2
GO:0098743	cell aggregation	-3.5	6.1	5.2
WP4258	lncRNA in canonical Wnt signaling and colorectal cancer	-3.5	3	4.3
GO:0045621	positive regulation of lymphocyte differentiation	-3.5	3	4.3
R-HSA-3858494	Beta-catenin independent WNT signaling	-3.5	2.7	4.2
GO:0072080	nephron tubule development	-3.5	3.2	4.4
GO:0006266	DNA ligation	-3.5	7.6	5.5
GO:0016584	nucleosome positioning	-3.5	7.6	5.5
GO:1901201	regulation of extracellular matrix assembly	-3.5	7.6	5.5
WP428	Wnt signaling	-3.5	2.9	4.3
GO:0007569	cell aging	-3.5	2.8	4.2
GO:0021879	forebrain neuron differentiation	-3.4	4	4.6
R-HSA-9013409	RHOJ GTPase cycle	-3.4	4	4.6
GO:0072132	mesenchyme morphogenesis	-3.4	4	4.6
R-HSA-8852135	Protein ubiquitination	-3.4	3.4	4.4
GO:0009262	deoxyribonucleotide metabolic process	-3.4	4.4	4.7
GO:0030282	bone mineralization	-3.4	2.9	4.2
GO:0001947	heart looping	-3.4	3.6	4.5
WP1601	Fluoropyrimidine activity	-3.4	5	4.8
R-HSA-165054	Rev-mediated nuclear export of HIV RNA	-3.4	5	4.8
GO:0062197	cellular response to chemical stress	-3.4	2	3.9
GO:0030217	T cell differentiation	-3.4	2.2	3.9
GO:0000165	MAPK cascade	-3.4	1.6	3.7
GO:0051403	stress-activated MAPK cascade	-3.4	2.2	4
GO:0060041	retina development in camera-type eye	-3.4	2.6	4.1
GO:0046822	regulation of nucleocytoplasmic transport	-3.4	3	4.2
GO:0048872	homeostasis of number of cells	-3.4	2.1	3.9
GO:0044270	cellular nitrogen compound catabolic process	-3.4	1.8	3.8
R-HSA-1169410	Antiviral mechanism by IFN-stimulated genes	-3.4	3.3	4.4
GO:0090092	regulation of transmembrane receptor protein serine/threonine kinase signaling pathway	-3.4	2.2	3.9
GO:0034599	cellular response to oxidative stress	-3.4	2.1	3.9
WP4925	Unfolded protein response	-3.4	5.8	5
GO:0060740	prostate gland epithelium morphogenesis	-3.4	5.8	5
GO:0051307	meiotic chromosome separation	-3.4	5.8	5
GO:0046622	positive regulation of organ growth	-3.4	3.9	4.5
R-HSA-3906995	Diseases associated with O-glycosylation of proteins	-3.4	3.6	4.4
GO:0048546	digestive tract morphogenesis	-3.4	4.3	4.6
GO:0060119	inner ear receptor cell development	-3.4	4.3	4.6
GO:0060421	positive regulation of heart growth	-3.4	4.3	4.6
hsa04933	AGE-RAGE signaling pathway in diabetic complications	-3.3	3	4.2
GO:0042303	molting cycle	-3.3	3	4.2
GO:0042633	hair cycle	-3.3	3	4.2
GO:0048706	embryonic skeletal system development	-3.3	2.8	4.1
GO:2000243	positive regulation of reproductive process	-3.3	3.3	4.3
GO:0045666	positive regulation of neuron differentiation	-3.3	3.1	4.2
GO:0060993	kidney morphogenesis	-3.3	3.1	4.2
GO:0061326	renal tubule development	-3.3	3.1	4.2
GO:0048704	embryonic skeletal system morphogenesis	-3.3	3.1	4.2
WP4239	Epithelial to mesenchymal transition in colorectal cancer	-3.3	2.5	4
M212	PID INTEGRIN5 PATHWAY	-3.3	7.2	5.3
GO:0031573	mitotic intra-S DNA damage checkpoint signaling	-3.3	7.2	5.3
GO:0048339	paraxial mesoderm development	-3.3	7.2	5.3
WP3678	Amplification and expansion of oncogenic pathways as metastatic traits	-3.3	7.2	5.3
CORUM:642	CtBP complex	-3.3	7.2	5.3
R-HSA-8934593	Regulation of RUNX1 Expression and Activity	-3.3	7.2	5.3
GO:0097421	liver regeneration	-3.3	4.9	4.7
GO:1905508	protein localization to microtubule organizing center	-3.3	4.9	4.7
R-HSA-9006925	Intracellular signaling by second messengers	-3.3	2	3.8
GO:1900180	regulation of protein localization to nucleus	-3.3	2.7	4.1
CORUM:1107	DNA synthesome core complex	-3.3	9.7	5.7
R-HSA-111367	SLBP independent Processing of Histone Pre-mRNAs	-3.3	9.7	5.7
GO:1903867	extraembryonic membrane development	-3.3	9.7	5.7
CORUM:238	SWI-SNF chromatin remodeling-related-BRCA1 complex	-3.3	9.7	5.7
GO:0033314	mitotic DNA replication checkpoint signaling	-3.3	9.7	5.7
GO:1901993	regulation of meiotic cell cycle phase transition	-3.3	9.7	5.7
GO:0071559	response to transforming growth factor beta	-3.3	2.2	3.9
hsa04810	Regulation of actin cytoskeleton	-3.3	2.3	3.9
ko04810	Regulation of actin cytoskeleton	-3.3	2.3	3.9
GO:0045197	establishment or maintenance of epithelial cell apical/basal polarity	-3.3	4.2	4.5
GO:0007044	cell-substrate junction assembly	-3.3	3.1	4.2
GO:0090090	negative regulation of canonical Wnt signaling pathway	-3.3	2.7	4
R-HSA-5668914	Diseases of metabolism	-3.3	2.2	3.9
WP4842	Mammalian disorder of sexual development	-3.3	5.6	4.9
GO:0010811	positive regulation of cell-substrate adhesion	-3.3	2.8	4.1
GO:0048592	eye morphogenesis	-3.3	2.6	4
hsa05223	Non-small cell lung cancer	-3.3	3.8	4.4
ko05223	Non-small cell lung cancer	-3.3	3.8	4.4
GO:0055017	cardiac muscle tissue growth	-3.2	3	4.1
WP4542	Overview of leukocyte-intrinsic Hippo pathway functions	-3.2	4.7	4.6
GO:0045746	negative regulation of Notch signaling pathway	-3.2	4.7	4.6
R-HSA-177243	Interactions of Rev with host cellular proteins	-3.2	4.7	4.6
GO:0003230	cardiac atrium development	-3.2	4.7	4.6
GO:0010837	regulation of keratinocyte proliferation	-3.2	4.7	4.6
GO:0009953	dorsal/ventral pattern formation	-3.2	3.2	4.2
GO:0006998	nuclear envelope organization	-3.2	4.1	4.5
GO:0035850	epithelial cell differentiation involved in kidney development	-3.2	4.1	4.5
GO:0043616	keratinocyte proliferation	-3.2	4.1	4.5
R-HSA-4570464	SUMOylation of RNA binding proteins	-3.2	4.1	4.5
GO:0061371	determination of heart left/right asymmetry	-3.2	3.4	4.2
GO:0060716	labyrinthine layer blood vessel development	-3.2	6.8	5.1
GO:0060008	Sertoli cell differentiation	-3.2	6.8	5.1
GO:0072189	ureter development	-3.2	6.8	5.1
R-HSA-8866654	E3 ubiquitin ligases ubiquitinate target proteins	-3.2	3.7	4.3
GO:0035905	ascending aorta development	-3.2	15	6.3
R-HSA-111448	Activation of NOXA and translocation to mitochondria	-3.2	15	6.3
CORUM:1471	pRb2/p130-multimolecular complex (RB2, E2F5, HDAC1, SUV39H1, P300)	-3.2	15	6.3
CORUM:2224	MSH2/6-BLM-p53-RAD51 complex	-3.2	15	6.3
GO:0098795	mRNA cleavage involved in gene silencing	-3.2	15	6.3
CORUM:5400	BRCC complex	-3.2	15	6.3
GO:0016321	female meiosis chromosome segregation	-3.2	15	6.3
GO:1901563	response to camptothecin	-3.2	15	6.3
GO:0035279	mRNA cleavage involved in gene silencing by miRNA	-3.2	15	6.3
CORUM:2975	SMAD3-E2F4/5-p107-DP1 complex	-3.2	15	6.3
GO:0007056	spindle assembly involved in female meiosis	-3.2	15	6.3
GO:0022614	membrane to membrane docking	-3.2	15	6.3
GO:1901995	positive regulation of meiotic cell cycle phase transition	-3.2	15	6.3
GO:1905380	regulation of snRNA transcription by RNA polymerase II	-3.2	15	6.3
GO:0062094	stomach development	-3.2	15	6.3
GO:0030177	positive regulation of Wnt signaling pathway	-3.2	2.6	3.9
R-HSA-9615933	Postmitotic nuclear pore complex (NPC) reformation	-3.2	5.4	4.7
GO:0007064	mitotic sister chromatid cohesion	-3.2	5.4	4.7
R-HSA-5689901	Metalloprotease DUBs	-3.2	4.6	4.5
GO:0030513	positive regulation of BMP signaling pathway	-3.2	4.6	4.5
GO:0071407	cellular response to organic cyclic compound	-3.2	1.7	3.6
GO:0007369	gastrulation	-3.2	2.4	3.8
GO:0003208	cardiac ventricle morphogenesis	-3.2	3.4	4.2
R-HSA-1169408	ISG15 antiviral mechanism	-3.2	3.4	4.2
GO:0032388	positive regulation of intracellular transport	-3.2	2.3	3.8
R-HSA-6811442	Intra-Golgi and retrograde Golgi-to-ER traffic	-3.2	2.3	3.8
GO:0009913	epidermal cell differentiation	-3.2	2.3	3.8
GO:0048469	cell maturation	-3.1	2.4	3.9
GO:0032355	response to estradiol	-3.1	2.6	3.9
WP5053	Development of ureteric collection system	-3.1	3.7	4.3
GO:0060038	cardiac muscle cell proliferation	-3.1	3.7	4.3
GO:0042306	regulation of protein import into nucleus	-3.1	3.7	4.3
GO:0072173	metanephric tubule morphogenesis	-3.1	8.9	5.4
R-HSA-77588	SLBP Dependent Processing of Replication-Dependent Histone Pre-mRNAs	-3.1	8.9	5.4
CORUM:2739	FA complex (Fanconi anemia complex)	-3.1	8.9	5.4
GO:0072697	protein localization to cell cortex	-3.1	8.9	5.4
GO:0060579	ventral spinal cord interneuron fate commitment	-3.1	8.9	5.4
GO:0009120	deoxyribonucleoside metabolic process	-3.1	8.9	5.4
GO:0072497	mesenchymal stem cell differentiation	-3.1	8.9	5.4
GO:0055015	ventricular cardiac muscle cell development	-3.1	8.9	5.4
GO:0060837	blood vessel endothelial cell differentiation	-3.1	8.9	5.4
GO:0060174	limb bud formation	-3.1	8.9	5.4
GO:0070601	centromeric sister chromatid cohesion	-3.1	8.9	5.4
GO:0060581	cell fate commitment involved in pattern specification	-3.1	8.9	5.4
CORUM:633	anti-BHC110 complex	-3.1	8.9	5.4
GO:2001252	positive regulation of chromosome organization	-3.1	2.4	3.8
GO:0042060	wound healing	-3.1	1.8	3.6
GO:0030198	extracellular matrix organization	-3.1	2	3.7
GO:1990845	adaptive thermogenesis	-3.1	2.5	3.9
GO:0051145	smooth muscle cell differentiation	-3.1	3.3	4.1
GO:0014075	response to amine	-3.1	4	4.3
GO:0072091	regulation of stem cell proliferation	-3.1	4	4.3
GO:0070169	positive regulation of biomineral tissue development	-3.1	4	4.3
GO:0070849	response to epidermal growth factor	-3.1	4	4.3
GO:0021532	neural tube patterning	-3.1	4.5	4.4
GO:0048713	regulation of oligodendrocyte differentiation	-3.1	4.5	4.4
GO:0071392	cellular response to estradiol stimulus	-3.1	4.5	4.4
GO:0042491	inner ear auditory receptor cell differentiation	-3.1	4.5	4.4
GO:0043062	extracellular structure organization	-3.1	2	3.7
M58	PID AR PATHWAY	-3.1	3.6	4.2
R-HSA-8943724	Regulation of PTEN gene transcription	-3.1	3.6	4.2
GO:0110020	regulation of actomyosin structure organization	-3.1	2.9	4
GO:0045686	negative regulation of glial cell differentiation	-3.1	5.2	4.6
GO:0048738	cardiac muscle tissue development	-3.1	2.2	3.7
WP404	Nucleotide metabolism	-3.1	6.4	4.9
GO:2000042	negative regulation of double-strand break repair via homologous recombination	-3.1	6.4	4.9
GO:0006977	DNA damage response, signal transduction by p53 class mediator resulting in cell cycle arrest	-3.1	6.4	4.9
GO:2000136	regulation of cell proliferation involved in heart morphogenesis	-3.1	6.4	4.9
GO:0000729	DNA double-strand break processing	-3.1	6.4	4.9
GO:0010038	response to metal ion	-3.1	1.9	3.6
GO:0090287	regulation of cellular response to growth factor stimulus	-3.1	2	3.6
GO:0010810	regulation of cell-substrate adhesion	-3.1	2.2	3.7
GO:0007169	transmembrane receptor protein tyrosine kinase signaling pathway	-3.1	1.7	3.5
GO:2001233	regulation of apoptotic signaling pathway	-3.1	1.9	3.6
GO:0071560	cellular response to transforming growth factor beta stimulus	-3.1	2.1	3.7
GO:0048864	stem cell development	-3.1	3.1	4
GO:0001659	temperature homeostasis	-3.1	2.4	3.8
GO:0097193	intrinsic apoptotic signaling pathway	-3.1	2	3.6
GO:0045229	external encapsulating structure organization	-3.1	2	3.6
GO:0150115	cell-substrate junction organization	-3	2.9	3.9
GO:0110151	positive regulation of biomineralization	-3	3.9	4.2
GO:0060688	regulation of morphogenesis of a branching structure	-3	3.9	4.2
GO:0019083	viral transcription	-3	3.9	4.2
GO:0009116	nucleoside metabolic process	-3	3.5	4.1
R-HSA-8853884	Transcriptional Regulation by VENTX	-3	4.4	4.4
WP4320	Effect of progerin on genes involved in Hutchinson-Gilford progeria syndrome	-3	4.4	4.4
GO:0003203	endocardial cushion morphogenesis	-3	4.4	4.4
GO:0000302	response to reactive oxygen species	-3	2.2	3.7
GO:0044782	cilium organization	-3	1.9	3.5
GO:0003151	outflow tract morphogenesis	-3	3.2	4
GO:0010631	epithelial cell migration	-3	1.9	3.5
GO:0048015	phosphatidylinositol-mediated signaling	-3	2.4	3.7
ko04392	Hippo signaling pathway -multiple species	-3	5	4.5
hsa04392	Hippo signaling pathway -multiple species	-3	5	4.5
GO:0010458	exit from mitosis	-3	5	4.5
GO:0031069	hair follicle morphogenesis	-3	5	4.5
GO:0003209	cardiac atrium morphogenesis	-3	5	4.5
GO:0042476	odontogenesis	-3	2.6	3.8
GO:0032835	glomerulus development	-3	3.5	4.1
GO:1904589	regulation of protein import	-3	3.5	4.1
GO:0061647	histone H3-K9 modification	-3	3.8	4.2
GO:0030155	regulation of cell adhesion	-3	1.6	3.4
GO:0046649	lymphocyte activation	-3	1.6	3.4
R-HSA-204998	Cell death signalling via NRAGE, NRIF and NADE	-3	3.2	4
GO:0072028	nephron morphogenesis	-3	3.2	4
R-HSA-176409	APC/C:Cdc20 mediated degradation of mitotic proteins	-3	3.2	4
WP3927	BMP signaling in eyelid development	-3	6.1	4.7
GO:0060601	lateral sprouting from an epithelium	-3	8.1	5.1
GO:0021978	telencephalon regionalization	-3	8.1	5.1
GO:0060831	smoothened signaling pathway involved in dorsal/ventral neural tube patterning	-3	8.1	5.1
GO:0045605	negative regulation of epidermal cell differentiation	-3	8.1	5.1
GO:0045683	negative regulation of epidermis development	-3	8.1	5.1
GO:1901361	organic cyclic compound catabolic process	-3	1.7	3.4
GO:0035264	multicellular organism growth	-3	2.6	3.8
GO:0090132	epithelium migration	-3	1.9	3.5
GO:0009112	nucleobase metabolic process	-3	4.3	4.3
R-HSA-168276	NS1 Mediated Effects on Host Pathways	-3	4.3	4.3
GO:0009069	serine family amino acid metabolic process	-3	4.3	4.3
P-values are calculated based on the accumulative hypergeometric distribution.

## Sheet: rhesus_cluster2
GO	Description	LogP	Enrichment	Z-score
GO:0099536	synaptic signaling	-60	5.4	23
GO:0007268	chemical synaptic transmission	-60	5.6	23
GO:0098916	anterograde trans-synaptic signaling	-60	5.6	23
GO:0099537	trans-synaptic signaling	-59	5.5	23
R-HSA-112316	Neuronal System	-42	6.2	20
GO:0050804	modulation of chemical synaptic transmission	-39	5.8	19
GO:0099177	regulation of trans-synaptic signaling	-39	5.7	19
GO:0034330	cell junction organization	-30	4	15
GO:0042391	regulation of membrane potential	-28	4.9	15
GO:0050808	synapse organization	-28	4.9	15
GO:0098662	inorganic cation transmembrane transport	-27	3.6	14
R-HSA-112315	Transmission across Chemical Synapses	-24	5.8	15
GO:0007610	behavior	-23	3.8	13
GO:0043269	regulation of ion transport	-22	3.5	12
GO:0034765	regulation of ion transmembrane transport	-21	4	13
GO:0034762	regulation of transmembrane transport	-20	3.6	12
GO:0070588	calcium ion transmembrane transport	-19	4.7	12
GO:0048167	regulation of synaptic plasticity	-19	6	13
GO:0050890	cognition	-18	4.8	12
GO:0044057	regulation of system process	-18	3.5	11
GO:0006816	calcium ion transport	-18	4	11
GO:0007611	learning or memory	-18	5.1	12
R-HSA-112314	Neurotransmitter receptors and postsynaptic signal transmission	-17	5.6	12
R-HSA-6794362	Protein-protein interactions at synapses	-16	8.8	13
ko04020	Calcium signaling pathway	-16	5.6	12
hsa04020	Calcium signaling pathway	-16	5.6	12
GO:0032989	cellular component morphogenesis	-15	2.9	9.8
GO:0050807	regulation of synapse organization	-15	5.1	11
GO:0032990	cell part morphogenesis	-15	3.1	9.8
GO:0007613	memory	-15	6.9	12
hsa04727	GABAergic synapse	-15	7.9	12
GO:0050803	regulation of synapse structure or activity	-15	5	11
GO:0071805	potassium ion transmembrane transport	-15	5	11
WP4875	Disruption of postsynaptic signaling by CNV	-15	14	14
GO:0048812	neuron projection morphogenesis	-15	3.1	9.7
GO:0048858	cell projection morphogenesis	-15	3	9.6
GO:0050806	positive regulation of synaptic transmission	-14	5.7	11
GO:0050801	ion homeostasis	-14	2.8	9.4
GO:0007416	synapse assembly	-14	5.4	11
GO:0034329	cell junction assembly	-14	3.6	9.9
GO:0120039	plasma membrane bounded cell projection morphogenesis	-14	3	9.5
GO:0006813	potassium ion transport	-14	4.6	10
ko04727	GABAergic synapse	-14	7.9	12
GO:0032940	secretion by cell	-14	2.7	9.2
GO:0072507	divalent inorganic cation homeostasis	-14	3.3	9.5
GO:0051480	regulation of cytosolic calcium ion concentration	-13	3.7	9.6
GO:0055074	calcium ion homeostasis	-13	3.3	9.4
GO:0000904	cell morphogenesis involved in differentiation	-13	2.8	9
GO:0060078	regulation of postsynaptic membrane potential	-13	5.9	11
GO:0006874	cellular calcium ion homeostasis	-13	3.4	9.3
R-HSA-6794361	Neurexins and neuroligins	-13	9.9	12
R-HSA-5576891	Cardiac conduction	-13	6.1	11
GO:0001505	regulation of neurotransmitter levels	-13	4.7	10
GO:0055065	metal ion homeostasis	-13	2.8	8.8
GO:1904062	regulation of cation transmembrane transport	-12	3.6	9.3
GO:0060401	cytosolic calcium ion transport	-12	5	9.9
GO:0072503	cellular divalent inorganic cation homeostasis	-12	3.2	8.9
GO:0035637	multicellular organismal signaling	-12	5.2	10
GO:0055080	cation homeostasis	-12	2.7	8.5
WP536	Calcium regulation in cardiac cells	-12	5.3	10
GO:0032412	regulation of ion transmembrane transporter activity	-12	4.1	9.3
GO:0032409	regulation of transporter activity	-12	3.8	9.2
R-HSA-5682910	LGI-ADAM interactions	-12	22	14
ko04723	Retrograde endocannabinoid signaling	-12	6.6	10
GO:0031644	regulation of nervous system process	-12	5.4	9.9
hsa04925	aldosterone synthesis and secretion	-12	6.5	10
GO:0001508	action potential	-12	5.6	9.9
WP4549	Fragile X syndrome	-12	5.9	10
GO:0051899	membrane depolarization	-12	7.3	11
GO:0006836	neurotransmitter transport	-12	4.5	9.3
GO:2001257	regulation of cation channel activity	-11	4.7	9.4
GO:0022898	regulation of transmembrane transporter activity	-11	3.9	9
GO:0098771	inorganic ion homeostasis	-11	2.6	8.1
GO:0007420	brain development	-11	2.6	8
GO:0048667	cell morphogenesis involved in neuron differentiation	-11	2.9	8.2
GO:0060322	head development	-11	2.5	7.9
hsa04713	circadian entrainment	-11	6.3	9.9
GO:0006875	cellular metal ion homeostasis	-11	2.8	8.1
ko04925	Aldosterone synthesis and secretion	-11	7	10
ko05033	Nicotine addiction	-11	11	11
R-HSA-397014	Muscle contraction	-11	4.4	9
R-HSA-442755	Activation of NMDA receptors and postsynaptic events	-11	6.5	9.8
R-HSA-9617324	Negative regulation of NMDA receptor-mediated neuronal transmission	-11	15	12
hsa05033	Nicotine addiction	-10	10	11
GO:0023061	signal release	-10	3	8
GO:0097553	calcium ion transmembrane import into cytosol	-10	5.1	9.1
GO:0086010	membrane depolarization during action potential	-10	11	11
GO:0099173	postsynapse organization	-10	4.7	8.8
GO:0060291	long-term synaptic potentiation	-10	6.1	9.4
GO:0006873	cellular ion homeostasis	-10	2.6	7.6
R-HSA-372790	Signaling by GPCR	-10	2.5	7.6
GO:0030003	cellular cation homeostasis	-10	2.6	7.6
GO:0007269	neurotransmitter secretion	-10	5	8.9
GO:0099643	signal release from synapse	-10	5	8.9
hsa04024	cAMP signaling pathway	-9.9	4	8.4
GO:0060402	calcium ion transport into cytosol	-9.9	4.7	8.7
hsa04921	Oxytocin signaling pathway	-9.8	4.7	8.7
GO:0099601	regulation of neurotransmitter receptor activity	-9.8	7.6	9.8
ko04724	Glutamatergic synapse	-9.8	5.5	9
R-HSA-1296071	Potassium Channels	-9.8	5.8	9.1
GO:0099003	vesicle-mediated transport in synapse	-9.8	4.2	8.4
hsa04725	Cholinergic synapse	-9.7	5.5	9
GO:0061564	axon development	-9.7	2.9	7.7
GO:0007264	small GTPase mediated signal transduction	-9.6	2.8	7.6
R-HSA-9006934	Signaling by Receptor Tyrosine Kinases	-9.6	2.8	7.6
ko04921	Oxytocin signaling pathway	-9.6	4.8	8.6
hsa04724	Glutamatergic synapse	-9.6	5.4	8.8
GO:0048168	regulation of neuronal synaptic plasticity	-9.5	8.8	10
GO:0007626	locomotory behavior	-9.5	4.4	8.4
GO:0010959	regulation of metal ion transport	-9.5	3	7.7
GO:0003013	circulatory system process	-9.5	2.6	7.4
GO:0031344	regulation of cell projection organization	-9.4	2.5	7.3
GO:0120035	regulation of plasma membrane bounded cell projection organization	-9.4	2.5	7.3
R-HSA-9609736	Assembly and cell surface presentation of NMDA receptors	-9.4	9.5	10
GO:0007612	learning	-9.4	4.8	8.5
GO:0099504	synaptic vesicle cycle	-9.3	4.3	8.2
ko04024	cAMP signaling pathway	-9.3	4.1	8.1
WP4148	Splicing factor NOVA regulated synaptic proteins	-9.2	9.3	10
R-HSA-388396	GPCR downstream signalling	-9.2	2.5	7.2
GO:0007204	positive regulation of cytosolic calcium ion concentration	-9.2	3.3	7.7
GO:0007409	axonogenesis	-9.1	3	7.5
GO:0051963	regulation of synapse assembly	-9.1	5.7	8.7
GO:0006887	exocytosis	-9	3.1	7.5
ko05032	Morphine addiction	-9	6	8.8
GO:1901888	regulation of cell junction assembly	-9	4	7.9
hsa04911	Insulin secretion	-8.9	5.9	8.7
GO:0070509	calcium ion import	-8.9	5.9	8.7
hsa05032	Morphine addiction	-8.9	5.9	8.7
GO:0051960	regulation of nervous system development	-8.9	2.9	7.3
GO:1901890	positive regulation of cell junction assembly	-8.9	5.5	8.5
GO:0007215	glutamate receptor signaling pathway	-8.8	7.8	9.3
GO:0072657	protein localization to membrane	-8.7	2.6	7
R-HSA-9620244	Long-term potentiation	-8.7	13	10
GO:0043549	regulation of kinase activity	-8.7	2.3	6.9
R-HSA-9675108	Nervous system development	-8.6	2.6	7
GO:0035418	protein localization to synapse	-8.6	7	8.9
GO:1990778	protein localization to cell periphery	-8.6	3.1	7.3
GO:2001259	positive regulation of cation channel activity	-8.6	6.4	8.7
GO:0043270	positive regulation of ion transport	-8.5	3.4	7.4
GO:0010811	positive regulation of cell-substrate adhesion	-8.4	4.9	8
GO:0045859	regulation of protein kinase activity	-8.3	2.4	6.8
ko05031	Amphetamine addiction	-8.3	6.6	8.6
GO:0007214	gamma-aminobutyric acid signaling pathway	-8.3	12	10
GO:0019932	second-messenger-mediated signaling	-8.3	3.2	7.2
GO:0051668	localization within membrane	-8.2	2.4	6.7
GO:0019226	transmission of nerve impulse	-8.2	6.5	8.5
R-HSA-382551	Transport of small molecules	-8.2	2.3	6.7
R-HSA-438064	Post NMDA receptor activation events	-8.1	6	8.3
GO:0007616	long-term memory	-8.1	9.7	9.5
GO:0051965	positive regulation of synapse assembly	-8.1	7	8.7
GO:0019233	sensory perception of pain	-8.1	5.3	8
WP4539	Synaptic signaling pathways associated with autism spectrum disorder	-8.1	7.7	8.8
R-HSA-112310	Neurotransmitter release cycle	-8.1	7.7	8.8
GO:0035249	synaptic transmission, glutamatergic	-8.1	5.6	8.1
ko04010	MAPK signaling pathway	-8	3.4	7.2
hsa04010	MAPK signaling pathway	-8	3.4	7.2
GO:0030029	actin filament-based process	-8	2.2	6.5
hsa05031	Amphetamine addiction	-8	6.4	8.4
R-HSA-1489509	DAG and IP3 signaling	-8	8.4	9
GO:0008015	blood circulation	-7.9	2.6	6.7
GO:1902414	protein localization to cell junction	-7.9	5.4	8
R-HSA-422475	Axon guidance	-7.9	2.5	6.6
WP5083	Neuroinflammation and glutamatergic signaling	-7.9	4.4	7.6
WP289	Myometrial relaxation and contraction pathways	-7.8	4.2	7.5
GO:0010975	regulation of neuron projection development	-7.8	2.7	6.7
ko04080	Neuroactive ligand-receptor interaction	-7.8	3.3	7
hsa04080	Neuroactive ligand-receptor interaction	-7.8	3.3	7
R-HSA-438066	Unblocking of NMDA receptors, glutamate binding and activation	-7.8	12	9.8
GO:0045055	regulated exocytosis	-7.8	3.5	7.1
GO:0032411	positive regulation of transporter activity	-7.8	4.8	7.7
GO:0010469	regulation of signaling receptor activity	-7.8	4	7.3
WP382	MAPK signaling pathway	-7.7	3.4	7
hsa04360	Axon guidance	-7.7	4	7.3
ko04360	Axon guidance	-7.7	4	7.3
GO:0050905	neuromuscular process	-7.7	4.3	7.4
R-HSA-212676	Dopamine Neurotransmitter Release Cycle	-7.6	12	9.6
GO:0010810	regulation of cell-substrate adhesion	-7.6	3.5	7
GO:0051592	response to calcium ion	-7.6	4.2	7.3
GO:0035725	sodium ion transmembrane transport	-7.5	3.9	7.2
GO:0051056	regulation of small GTPase mediated signal transduction	-7.5	3.1	6.8
ko04720	Long-term potentiation	-7.5	6.3	8
hsa04720	Long-term potentiation	-7.5	6.3	8
GO:0051924	regulation of calcium ion transport	-7.5	3.3	6.9
GO:0051962	positive regulation of nervous system development	-7.4	3.2	6.8
hsa04723	Retrograde endocannabinoid signaling	-7.4	4	7.1
GO:0099175	regulation of postsynapse organization	-7.4	5.4	7.7
R-HSA-1236394	Signaling by ERBB4	-7.4	6.8	8.1
GO:0051932	synaptic transmission, GABAergic	-7.3	7.4	8.3
GO:0071417	cellular response to organonitrogen compound	-7.3	2.3	6.2
R-HSA-977443	GABA receptor activation	-7.2	6.5	7.9
GO:0030900	forebrain development	-7.2	2.8	6.4
GO:0031589	cell-substrate adhesion	-7.2	2.8	6.5
WP4159	GABA receptor signaling	-7.1	9.1	8.7
GO:0006820	anion transport	-7.1	2.5	6.3
R-HSA-5576892	Phase 0 - rapid depolarisation	-7	8.9	8.5
GO:0086018	SA node cell to atrial cardiac muscle cell signaling	-7	20	11
GO:0086015	SA node cell action potential	-7	20	11
R-HSA-418594	G alpha (i) signalling events	-7	2.9	6.4
GO:1901699	cellular response to nitrogen compound	-6.9	2.2	6
GO:0032414	positive regulation of ion transmembrane transporter activity	-6.9	4.7	7.2
GO:0015812	gamma-aminobutyric acid transport	-6.9	15	9.8
ko04971	Gastric acid secretion	-6.8	5.6	7.4
GO:0022604	regulation of cell morphogenesis	-6.7	2.9	6.3
hsa04971	Gastric acid secretion	-6.7	5.5	7.4
GO:0001933	negative regulation of protein phosphorylation	-6.7	2.8	6.2
GO:1905114	cell surface receptor signaling pathway involved in cell-cell signaling	-6.7	2.4	6
R-HSA-442982	Ras activation upon Ca2+ influx through NMDA receptor	-6.7	11	8.9
GO:0006814	sodium ion transport	-6.7	3.2	6.4
R-HSA-111933	Calmodulin induced events	-6.6	8.1	8.1
R-HSA-111997	CaM pathway	-6.6	8.1	8.1
R-HSA-112040	G-protein mediated events	-6.6	6.5	7.6
R-HSA-5673001	RAF/MAP kinase cascade	-6.6	3	6.3
GO:0000165	MAPK cascade	-6.5	2.1	5.7
GO:0086012	membrane depolarization during cardiac muscle cell action potential	-6.5	11	8.7
ko04728	Dopaminergic synapse	-6.5	4.2	6.7
GO:0009100	glycoprotein metabolic process	-6.5	2.6	6
GO:1903169	regulation of calcium ion transmembrane transport	-6.5	3.8	6.5
GO:0021953	central nervous system neuron differentiation	-6.4	3.5	6.4
GO:0051282	regulation of sequestering of calcium ion	-6.4	4.3	6.7
GO:0051966	regulation of synaptic transmission, glutamatergic	-6.4	5.7	7.2
R-HSA-5684996	MAPK1/MAPK3 signaling	-6.4	2.9	6.1
GO:0044089	positive regulation of cellular component biogenesis	-6.4	2.4	5.8
hsa04728	Dopaminergic synapse	-6.4	4.1	6.6
R-HSA-111996	Ca-dependent events	-6.4	7.7	7.8
GO:0016079	synaptic vesicle exocytosis	-6.4	4.5	6.8
GO:0099566	regulation of postsynaptic cytosolic calcium ion concentration	-6.3	16	9.5
GO:0086070	SA node cell to atrial cardiac muscle cell communication	-6.3	16	9.5
GO:1903522	regulation of blood circulation	-6.3	3	6.1
WP4829	mBDNF and proBDNF regulation of GABA neurotransmission	-6.3	7.5	7.7
GO:0060627	regulation of vesicle-mediated transport	-6.2	2.3	5.7
GO:0051208	sequestering of calcium ion	-6.2	4.2	6.6
GO:0098962	regulation of postsynaptic neurotransmitter receptor activity	-6.2	12	8.7
GO:0019228	neuronal action potential	-6.2	8.5	7.8
GO:1904064	positive regulation of cation transmembrane transport	-6.2	3.8	6.4
WP4698	Vitamin D-sensitive calcium signaling in depression	-6.2	7.3	7.5
GO:0098657	import into cell	-6.2	3.2	6.1
R-HSA-112043	PLC beta mediated events	-6.1	6.5	7.3
GO:0051651	maintenance of location in cell	-6.1	3.3	6.1
GO:2000311	regulation of AMPA receptor activity	-6	9.6	8
GO:0001964	startle response	-6	9.6	8
GO:0061337	cardiac conduction	-6	4.6	6.6
GO:0060996	dendritic spine development	-6	4.6	6.6
GO:0007188	adenylate cyclase-modulating G protein-coupled receptor signaling pathway	-6	3.1	6
R-HSA-1296072	Voltage gated Potassium channels	-6	7	7.3
GO:0031345	negative regulation of cell projection organization	-6	3.4	6.1
GO:0010038	response to metal ion	-5.9	2.6	5.7
GO:0019722	calcium-mediated signaling	-5.9	3.3	6
hsa04540	Gap junction	-5.9	4.8	6.6
ko04540	Gap junction	-5.9	4.8	6.6
GO:0086001	cardiac muscle cell action potential	-5.9	5.2	6.7
GO:0051209	release of sequestered calcium ion into cytosol	-5.9	4.2	6.4
GO:0010522	regulation of calcium ion transport into cytosol	-5.9	4.4	6.4
GO:0009306	protein secretion	-5.8	2.6	5.7
ko04261	Adrenergic signaling in cardiomyocytes	-5.8	3.8	6.2
GO:0051283	negative regulation of sequestering of calcium ion	-5.8	4.2	6.3
GO:0035592	establishment of protein localization to extracellular region	-5.8	2.6	5.6
ko05414	Dilated cardiomyopathy	-5.8	4.7	6.5
hsa05414	Dilated cardiomyopathy	-5.8	4.7	6.5
R-HSA-5683057	MAPK family signaling cascades	-5.8	2.7	5.7
GO:0140029	exocytic process	-5.8	5	6.6
GO:0003254	regulation of membrane depolarization	-5.8	6.7	7.1
ko04072	Phospholipase D signaling pathway	-5.7	3.7	6.1
GO:2000463	positive regulation of excitatory postsynaptic potential	-5.7	8.9	7.6
GO:0035235	ionotropic glutamate receptor signaling pathway	-5.7	8.9	7.6
GO:0010001	glial cell differentiation	-5.7	3.1	5.8
hsa04261	Adrenergic signaling in cardiomyocytes	-5.7	3.7	6.1
hsa04912	GnRH signaling pathway	-5.7	4.6	6.4
ko04912	GnRH signaling pathway	-5.7	4.6	6.4
GO:1901137	carbohydrate derivative biosynthetic process	-5.7	2.1	5.3
GO:1900271	regulation of long-term synaptic potentiation	-5.7	6.5	7
GO:0007015	actin filament organization	-5.7	2.4	5.5
GO:0045936	negative regulation of phosphate metabolic process	-5.7	2.4	5.5
ko04015	Rap1 signaling pathway	-5.7	3.2	5.8
GO:0042326	negative regulation of phosphorylation	-5.7	2.5	5.5
GO:0010563	negative regulation of phosphorus metabolic process	-5.6	2.4	5.4
GO:0099565	chemical synaptic transmission, postsynaptic	-5.6	4.3	6.2
GO:0007218	neuropeptide signaling pathway	-5.6	4.3	6.2
GO:0071692	protein localization to extracellular region	-5.6	2.5	5.5
GO:0046777	protein autophosphorylation	-5.6	3.1	5.8
GO:0097435	supramolecular fiber organization	-5.6	2	5.2
GO:1903779	regulation of cardiac conduction	-5.6	8.6	7.5
hsa04015	Rap1 signaling pathway	-5.6	3	5.7
GO:0051046	regulation of secretion	-5.6	2.1	5.3
GO:0021700	developmental maturation	-5.6	2.8	5.6
GO:0043405	regulation of MAP kinase activity	-5.6	3.3	5.8
GO:0006469	negative regulation of protein kinase activity	-5.6	3.1	5.7
hsa04923	Regulation of lipolysis in adipocytes	-5.6	5.7	6.7
GO:1903530	regulation of secretion by cell	-5.5	2.2	5.3
GO:0030036	actin cytoskeleton organization	-5.5	2	5.2
GO:1901379	regulation of potassium ion transmembrane transport	-5.5	4.4	6.2
GO:0048709	oligodendrocyte differentiation	-5.5	4.4	6.2
GO:0034767	positive regulation of ion transmembrane transport	-5.5	3.4	5.8
WP4008	NO/cGMP/PKG mediated neuroprotection	-5.5	6.3	6.8
GO:0043266	regulation of potassium ion transport	-5.5	4.1	6.1
R-HSA-442742	CREB1 phosphorylation through NMDA receptor-mediated activation of RAS signaling	-5.5	8.3	7.3
GO:0007169	transmembrane receptor protein tyrosine kinase signaling pathway	-5.5	2.1	5.2
GO:0042063	gliogenesis	-5.5	2.7	5.5
hsa04742	Taste transduction	-5.5	4.7	6.3
ko04742	Taste transduction	-5.5	4.7	6.3
GO:0043408	regulation of MAPK cascade	-5.4	2.1	5.1
GO:0097061	dendritic spine organization	-5.4	4.7	6.2
GO:0072659	protein localization to plasma membrane	-5.4	2.7	5.5
GO:0086065	cell communication involved in cardiac conduction	-5.4	5.5	6.5
GO:0010035	response to inorganic substance	-5.4	2.2	5.2
GO:0051968	positive regulation of synaptic transmission, glutamatergic	-5.4	8	7.1
GO:0018212	peptidyl-tyrosine modification	-5.4	2.5	5.3
GO:2000822	regulation of behavioral fear response	-5.3	17	8.7
GO:0098976	excitatory chemical synaptic transmission	-5.3	17	8.7
GO:1903365	regulation of fear response	-5.3	17	8.7
R-HSA-373752	Netrin-1 signaling	-5.3	6	6.6
M56	PID LPA4 PATHWAY	-5.3	12	7.9
GO:0010543	regulation of platelet activation	-5.3	6.8	6.8
GO:0031400	negative regulation of protein modification process	-5.3	2.2	5.1
R-HSA-8986944	Transcriptional Regulation by MECP2	-5.3	5.3	6.3
GO:0033674	positive regulation of kinase activity	-5.3	2.3	5.2
R-HSA-399721	Glutamate binding, activation of AMPA receptors and synaptic plasticity	-5.2	7.8	7
R-HSA-399719	Trafficking of AMPA receptors	-5.2	7.8	7
GO:0086046	membrane depolarization during SA node cell action potential	-5.2	24	9.6
GO:0006936	muscle contraction	-5.2	2.5	5.3
GO:0071900	regulation of protein serine/threonine kinase activity	-5.2	2.5	5.2
GO:0008016	regulation of heart contraction	-5.2	3.1	5.5
GO:0035640	exploration behavior	-5.2	9.2	7.3
GO:0021895	cerebral cortex neuron differentiation	-5.2	9.2	7.3
GO:0060047	heart contraction	-5.2	2.9	5.4
GO:0030534	adult behavior	-5.2	3.7	5.7
GO:0006865	amino acid transport	-5.2	3.5	5.7
WP2267	Synaptic vesicle pathway	-5.2	5.8	6.4
GO:0046530	photoreceptor cell differentiation	-5.1	5.2	6.2
GO:0016358	dendrite development	-5.1	2.8	5.3
R-HSA-419037	NCAM1 interactions	-5.1	6.5	6.6
GO:1904862	inhibitory synapse assembly	-5.1	11	7.6
GO:0098739	import across plasma membrane	-5.1	3.2	5.5
ko04970	Salivary secretion	-5.1	4.4	5.9
R-HSA-170660	Adenylate cyclase activating pathway	-5.1	15	8.2
M15	PID LYSOPHOSPHOLIPID PATHWAY	-5.1	5.1	6.1
hsa04750	inflammatory mediator regulation of trp channels	-5	4.1	5.8
hsa04072	Phospholipase D signaling pathway	-5	3.3	5.5
WP2817	Mammary gland development pathway - Pregnancy and lactation (Stage 3 of 4)	-5	7.3	6.7
GO:0003012	muscle system process	-5	2.3	5
GO:0098815	modulation of excitatory postsynaptic potential	-5	6.3	6.4
GO:0007193	adenylate cyclase-inhibiting G protein-coupled receptor signaling pathway	-5	4.6	6
GO:0086002	cardiac muscle cell action potential involved in contraction	-5	5.6	6.2
GO:0071248	cellular response to metal ion	-5	3.1	5.4
GO:0018108	peptidyl-tyrosine phosphorylation	-5	2.4	5.1
GO:0032970	regulation of actin filament-based process	-5	2.4	5
GO:0022612	gland morphogenesis	-5	3.8	5.6
R-HSA-111885	Opioid Signalling	-5	4.3	5.8
GO:0051279	regulation of release of sequestered calcium ion into cytosol	-5	4.6	5.9
GO:0098900	regulation of action potential	-4.9	5.5	6.2
WP3947	Serotonin and anxiety	-4.9	11	7.4
GO:0086019	cell-cell signaling involved in cardiac conduction	-4.9	7.1	6.6
GO:0043112	receptor metabolic process	-4.9	3.2	5.4
GO:1903305	regulation of regulated secretory pathway	-4.9	3.5	5.5
GO:0098661	inorganic anion transmembrane transport	-4.9	4.2	5.7
GO:0106027	neuron projection organization	-4.9	4.2	5.7
GO:0015849	organic acid transport	-4.9	2.6	5.1
GO:0090066	regulation of anatomical structure size	-4.9	2.2	4.9
GO:0003015	heart process	-4.9	2.7	5.2
GO:0010977	negative regulation of neuron projection development	-4.9	3.5	5.5
hsa04970	Salivary secretion	-4.9	4.2	5.7
GO:0034446	substrate adhesion-dependent cell spreading	-4.9	3.9	5.6
GO:0043410	positive regulation of MAPK cascade	-4.8	2.2	4.9
GO:0033673	negative regulation of kinase activity	-4.8	2.8	5.2
GO:0034764	positive regulation of transmembrane transport	-4.8	2.9	5.2
R-HSA-983712	Ion channel transport	-4.8	3.1	5.3
GO:0021892	cerebral cortex GABAergic interneuron differentiation	-4.8	14	7.8
GO:1904377	positive regulation of protein localization to cell periphery	-4.8	4.8	5.9
GO:1904861	excitatory synapse assembly	-4.8	8.1	6.7
GO:0017157	regulation of exocytosis	-4.8	3	5.2
GO:0050919	negative chemotaxis	-4.8	5.9	6.2
GO:0097107	postsynaptic density assembly	-4.8	10	7.1
R-HSA-181429	Serotonin Neurotransmitter Release Cycle	-4.8	10	7.1
GO:1990138	neuron projection extension	-4.7	3.2	5.2
GO:1903539	protein localization to postsynaptic membrane	-4.7	6.7	6.3
WP35	G protein signaling pathways	-4.7	4	5.6
GO:0001754	eye photoreceptor cell differentiation	-4.7	5.8	6.1
GO:0051489	regulation of filopodium assembly	-4.7	5.8	6.1
GO:1901018	positive regulation of potassium ion transmembrane transporter activity	-4.7	7.8	6.6
GO:0062237	protein localization to postsynapse	-4.6	6.5	6.2
GO:0071277	cellular response to calcium ion	-4.6	4.3	5.6
R-HSA-888590	GABA synthesis, release, reuptake and degradation	-4.6	9.5	6.9
GO:0007411	axon guidance	-4.6	2.8	5
GO:1903510	mucopolysaccharide metabolic process	-4.6	4.2	5.5
GO:0097485	neuron projection guidance	-4.6	2.8	5
GO:0060079	excitatory postsynaptic potential	-4.6	3.9	5.4
GO:0086003	cardiac muscle cell contraction	-4.6	4.5	5.6
M5885	NABA MATRISOME ASSOCIATED	-4.5	1.9	4.6
GO:0098656	anion transmembrane transport	-4.5	2.7	4.9
WP4312	Rett syndrome causing genes	-4.5	5.5	5.9
GO:0060998	regulation of dendritic spine development	-4.5	4.9	5.7
GO:0006941	striated muscle contraction	-4.5	3	5
GO:0045860	positive regulation of protein kinase activity	-4.5	2.3	4.7
GO:0006898	receptor-mediated endocytosis	-4.5	2.7	4.9
GO:0035335	peptidyl-tyrosine dephosphorylation	-4.5	3.8	5.3
GO:0071407	cellular response to organic cyclic compound	-4.5	2	4.6
GO:0046847	filopodium assembly	-4.5	4.9	5.6
GO:0099072	regulation of postsynaptic membrane neurotransmitter receptor levels	-4.5	4.9	5.6
GO:1903078	positive regulation of protein localization to plasma membrane	-4.5	4.9	5.6
GO:0060284	regulation of cell development	-4.5	2.1	4.6
GO:0086091	regulation of heart rate by cardiac conduction	-4.5	6.2	6
GO:0051235	maintenance of location	-4.4	2.4	4.7
hsa04972	Pancreatic secretion	-4.4	3.8	5.3
GO:0002027	regulation of heart rate	-4.4	3.8	5.3
GO:0021537	telencephalon development	-4.4	2.6	4.8
GO:1903367	positive regulation of fear response	-4.4	17	7.9
R-HSA-9652817	Signaling by MAPK mutants	-4.4	17	7.9
GO:2000987	positive regulation of behavioral fear response	-4.4	17	7.9
GO:0090257	regulation of muscle system process	-4.4	2.6	4.8
M8	PID ENDOTHELIN PATHWAY	-4.4	4.8	5.6
R-HSA-375165	NCAM signaling for neurite out-growth	-4.4	4.8	5.6
R-HSA-166520	Signaling by NTRKs	-4.4	3.4	5.1
GO:0097154	GABAergic neuron differentiation	-4.4	12	7.1
GO:1900452	regulation of long-term synaptic depression	-4.4	12	7.1
GO:0015698	inorganic anion transport	-4.4	3	4.9
GO:0060560	developmental growth involved in morphogenesis	-4.4	2.7	4.8
GO:0021954	central nervous system neuron development	-4.4	4	5.3
GO:1903034	regulation of response to wounding	-4.4	3.1	5
GO:0051491	positive regulation of filopodium assembly	-4.3	7	6.1
GO:0017156	calcium-ion regulated exocytosis	-4.3	4.7	5.5
GO:0098698	postsynaptic specialization assembly	-4.3	8.6	6.5
R-HSA-8849932	Synaptic adhesion-like molecules	-4.3	8.6	6.5
GO:0019935	cyclic-nucleotide-mediated signaling	-4.3	4	5.3
GO:0035176	social behavior	-4.3	5.2	5.6
GO:0051259	protein complex oligomerization	-4.3	2.7	4.8
GO:0098742	cell-cell adhesion via plasma-membrane adhesion molecules	-4.3	2.5	4.7
GO:0060048	cardiac muscle contraction	-4.3	3.3	5
GO:0051928	positive regulation of calcium ion transport	-4.3	3.5	5
R-HSA-71387	Metabolism of carbohydrates	-4.3	2.5	4.6
GO:0043113	receptor clustering	-4.2	5.1	5.6
GO:0050770	regulation of axonogenesis	-4.2	3.1	4.9
GO:0045471	response to ethanol	-4.2	3.3	5
GO:0006023	aminoglycan biosynthetic process	-4.2	4.2	5.3
hsa04721	Synaptic vesicle cycle	-4.2	4.2	5.3
R-HSA-163685	Integration of energy metabolism	-4.2	3.6	5.1
GO:0060999	positive regulation of dendritic spine development	-4.2	5.7	5.7
WP2636	Common pathways underlying drug addiction	-4.2	5.7	5.7
GO:0035641	locomotory exploration behavior	-4.2	11	6.8
GO:0086067	AV node cell to bundle of His cell communication	-4.2	11	6.8
R-HSA-170670	Adenylate cyclase inhibitory pathway	-4.2	11	6.8
R-HSA-1250196	SHC1 events in ERBB2 signaling	-4.2	8.2	6.3
WP4760	PKC-gamma calcium signaling pathway in ataxia	-4.2	8.2	6.3
GO:0052652	cyclic purine nucleotide metabolic process	-4.2	8.2	6.3
GO:0035584	calcium-mediated signaling using intracellular calcium source	-4.2	8.2	6.3
GO:0009190	cyclic nucleotide biosynthetic process	-4.2	8.2	6.3
GO:0051703	biological process involved in intraspecies interaction between organisms	-4.2	5	5.5
WP4222	Phosphodiesterases in neuronal function	-4.2	5	5.5
R-HSA-1630316	Glycosaminoglycan metabolism	-4.2	3.4	5
R-HSA-2672351	Stimuli-sensing channels	-4.2	3.6	5
GO:0043954	cellular component maintenance	-4.2	4.5	5.3
R-HSA-1251985	Nuclear signaling by ERBB4	-4.2	6.6	5.9
GO:1904375	regulation of protein localization to cell periphery	-4.1	3.4	4.9
GO:0071241	cellular response to inorganic substance	-4.1	2.7	4.7
GO:0009101	glycoprotein biosynthetic process	-4.1	2.4	4.5
GO:1901381	positive regulation of potassium ion transmembrane transport	-4.1	5.6	5.6
GO:0046717	acid secretion	-4.1	5.6	5.6
GO:0006821	chloride transport	-4.1	3.6	5
GO:2000969	positive regulation of AMPA receptor activity	-4.1	15	7.4
GO:1903361	protein localization to basolateral plasma membrane	-4.1	15	7.4
GO:0051823	regulation of synapse structural plasticity	-4.1	15	7.4
GO:0014051	gamma-aminobutyric acid secretion	-4.1	15	7.4
GO:0021879	forebrain neuron differentiation	-4.1	4.9	5.4
GO:0006935	chemotaxis	-4.1	1.9	4.3
GO:1901016	regulation of potassium ion transmembrane transporter activity	-4.1	4.4	5.2
GO:1905475	regulation of protein localization to membrane	-4.1	2.9	4.7
GO:0050730	regulation of peptidyl-tyrosine phosphorylation	-4.1	2.5	4.6
ko04972	Pancreatic secretion	-4.1	3.8	5
GO:0042330	taxis	-4.1	1.9	4.3
R-HSA-5578775	Ion homeostasis	-4.1	4.8	5.3
GO:0032535	regulation of cellular component size	-4.1	2.2	4.4
GO:0050767	regulation of neurogenesis	-4	2.2	4.4
GO:0051348	negative regulation of transferase activity	-4	2.5	4.5
GO:0006022	aminoglycan metabolic process	-4	3.3	4.8
GO:0042551	neuron maturation	-4	5.4	5.4
GO:2000273	positive regulation of signaling receptor activity	-4	5.4	5.4
WP706	Sudden infant death syndrome (SIDS) susceptibility pathways	-4	3	4.7
WP4540	Hippo signaling regulation pathways	-4	3.7	4.9
GO:0040017	positive regulation of locomotion	-4	1.9	4.2
GO:0030155	regulation of cell adhesion	-3.9	1.8	4.1
WP2880	Glucocorticoid receptor pathway	-3.9	4.2	5.1
R-HSA-9012999	RHO GTPase cycle	-3.9	2.1	4.3
GO:0048588	developmental cell growth	-3.9	2.6	4.5
GO:0040013	negative regulation of locomotion	-3.9	2.2	4.3
GO:0001934	positive regulation of protein phosphorylation	-3.9	1.8	4.1
GO:0051260	protein homooligomerization	-3.9	2.8	4.5
GO:0099633	protein localization to postsynaptic specialization membrane	-3.9	9.4	6.2
R-HSA-1963642	PI3K events in ERBB2 signaling	-3.9	9.4	6.2
GO:0099645	neurotransmitter receptor localization to postsynaptic specialization membrane	-3.9	9.4	6.2
hsa05412	Arrhythmogenic right ventricular cardiomyopathy (ARVC)	-3.9	4.2	5
GO:0050795	regulation of behavior	-3.9	4.2	5
ko05412	Arrhythmogenic right ventricular cardiomyopathy (ARVC)	-3.9	4.2	5
GO:0046683	response to organophosphorus	-3.9	3.2	4.7
GO:0097688	glutamate receptor clustering	-3.9	13	6.9
GO:0097113	AMPA glutamate receptor clustering	-3.9	13	6.9
GO:0048278	vesicle docking	-3.9	4.6	5.1
GO:0090330	regulation of platelet aggregation	-3.9	7.2	5.8
GO:0060074	synapse maturation	-3.9	7.2	5.8
GO:0014074	response to purine-containing compound	-3.9	3	4.6
GO:1990708	conditioned place preference	-3.8	23	8
GO:0051835	positive regulation of synapse structural plasticity	-3.8	23	8
GO:1990523	bone regeneration	-3.8	23	8
GO:0098910	regulation of atrial cardiac muscle cell action potential	-3.8	23	8
WP4018	Clear cell renal cell carcinoma pathways	-3.8	3.8	4.9
ko04730	Long-term depression	-3.8	4.5	5.1
GO:0031102	neuron projection regeneration	-3.8	4.5	5.1
hsa04730	Long-term depression	-3.8	4.5	5.1
GO:0030203	glycosaminoglycan metabolic process	-3.8	3.3	4.7
GO:0051347	positive regulation of transferase activity	-3.8	1.9	4.1
R-HSA-418597	G alpha (z) signalling events	-3.8	5	5.2
R-HSA-373760	L1CAM interactions	-3.8	3.3	4.6
hsa04014	Ras signaling pathway	-3.8	2.4	4.3
GO:0006937	regulation of muscle contraction	-3.8	2.9	4.5
GO:0007156	homophilic cell adhesion via plasma membrane adhesion molecules	-3.8	2.9	4.5
GO:0048592	eye morphogenesis	-3.8	3	4.5
M226	PID VEGFR1 PATHWAY	-3.8	7	5.6
GO:0010720	positive regulation of cell development	-3.8	2.3	4.3
GO:0060997	dendritic spine morphogenesis	-3.8	4.4	5
GO:1903076	regulation of protein localization to plasma membrane	-3.8	3.5	4.7
R-HSA-164378	PKA activation in glucagon signalling	-3.8	8.9	6
GO:0030322	stabilization of membrane potential	-3.8	8.9	6
GO:1903818	positive regulation of voltage-gated potassium channel activity	-3.8	8.9	6
GO:0006024	glycosaminoglycan biosynthetic process	-3.7	4	4.8
GO:0042493	response to drug	-3.7	2.1	4.2
GO:0006904	vesicle docking involved in exocytosis	-3.7	5.7	5.3
GO:0016311	dephosphorylation	-3.7	2.1	4.1
GO:0090090	negative regulation of canonical Wnt signaling pathway	-3.7	3.1	4.5
ko04270	Vascular smooth muscle contraction	-3.7	3.2	4.6
hsa04270	Vascular smooth muscle contraction	-3.7	3.2	4.6
WP2118	Arrhythmogenic right ventricular cardiomyopathy	-3.7	4	4.8
GO:0016049	cell growth	-3.7	2	4.1
GO:1903532	positive regulation of secretion by cell	-3.7	2.3	4.2
GO:0005975	carbohydrate metabolic process	-3.7	1.9	4
GO:0048880	sensory system development	-3.7	2.1	4.1
GO:0050878	regulation of body fluid levels	-3.7	2.1	4.1
GO:0046849	bone remodeling	-3.7	3.6	4.7
GO:0048520	positive regulation of behavior	-3.7	6.7	5.5
GO:0098901	regulation of cardiac muscle cell action potential	-3.7	6.7	5.5
GO:0046578	regulation of Ras protein signal transduction	-3.7	2.7	4.3
GO:0016081	synaptic vesicle docking	-3.7	12	6.5
GO:0006171	cAMP biosynthetic process	-3.7	12	6.5
R-HSA-1250342	PI3K events in ERBB4 signaling	-3.7	12	6.5
R-HSA-442729	CREB1 phosphorylation through the activation of CaMKII/CaMKK/CaMKIV cascasde	-3.7	12	6.5
GO:0045596	negative regulation of cell differentiation	-3.7	1.8	4
M13	PID ERBB4 PATHWAY	-3.7	5.5	5.2
GO:0051930	regulation of sensory perception of pain	-3.7	5.5	5.2
GO:0043268	positive regulation of potassium ion transport	-3.7	4.8	5
R-HSA-1227986	Signaling by ERBB2	-3.7	4.8	5
ko04721	Synaptic vesicle cycle	-3.7	4.3	4.9
hsa04022	cGMP-PKG signaling pathway	-3.6	2.8	4.4
GO:0009611	response to wounding	-3.6	1.9	4
GO:0140056	organelle localization by membrane tethering	-3.6	3.9	4.7
GO:0055117	regulation of cardiac muscle contraction	-3.6	3.9	4.7
GO:0001764	neuron migration	-3.6	2.9	4.4
R-HSA-500792	GPCR ligand binding	-3.6	2	4
GO:0045956	positive regulation of calcium ion-dependent exocytosis	-3.6	8.4	5.8
GO:0007423	sensory organ development	-3.6	1.9	4
GO:0099587	inorganic ion import across plasma membrane	-3.6	3.3	4.5
GO:0098659	inorganic cation import across plasma membrane	-3.6	3.3	4.5
GO:0021872	forebrain generation of neurons	-3.6	4.2	4.8
R-HSA-422356	Regulation of insulin secretion	-3.6	3.9	4.7
GO:0008285	negative regulation of cell population proliferation	-3.6	1.7	3.9
hsa05014	Amyotrophic lateral sclerosis (ALS)	-3.6	4.7	4.9
ko05014	Amyotrophic lateral sclerosis (ALS)	-3.6	4.7	4.9
GO:1901019	regulation of calcium ion transmembrane transporter activity	-3.6	3.6	4.6
GO:0001941	postsynaptic membrane organization	-3.6	5.4	5.1
GO:0051931	regulation of sensory perception	-3.6	5.4	5.1
GO:0017158	regulation of calcium ion-dependent exocytosis	-3.6	5.4	5.1
GO:0051017	actin filament bundle assembly	-3.6	2.8	4.3
GO:0006029	proteoglycan metabolic process	-3.6	3.8	4.6
GO:0051591	response to cAMP	-3.5	3.5	4.5
GO:0030073	insulin secretion	-3.5	2.6	4.2
GO:0009914	hormone transport	-3.5	2.2	4.1
GO:0031103	axon regeneration	-3.5	4.6	4.9
GO:0048589	developmental growth	-3.5	1.8	3.9
GO:0072006	nephron development	-3.5	2.9	4.3
GO:0051047	positive regulation of secretion	-3.5	2.2	4.1
M3008	NABA ECM GLYCOPROTEINS	-3.5	2.6	4.2
R-HSA-9664323	FCGR3A-mediated IL10 synthesis	-3.5	5.3	5
GO:0009187	cyclic nucleotide metabolic process	-3.5	5.3	5
GO:0097305	response to alcohol	-3.5	2.4	4.1
GO:0006942	regulation of striated muscle contraction	-3.5	3.5	4.5
GO:0086066	atrial cardiac muscle cell to AV node cell communication	-3.5	7.9	5.6
GO:0086026	atrial cardiac muscle cell to AV node cell signaling	-3.5	7.9	5.6
GO:0086014	atrial cardiac muscle cell action potential	-3.5	7.9	5.6
R-HSA-5576886	Phase 4 - resting membrane potential	-3.5	7.9	5.6
GO:0010544	negative regulation of platelet activation	-3.5	7.9	5.6
GO:0030193	regulation of blood coagulation	-3.5	4.1	4.7
WP2858	Ectoderm differentiation	-3.5	2.9	4.3
GO:0001654	eye development	-3.5	2.1	4
GO:0086016	AV node cell action potential	-3.5	11	6.1
GO:0086027	AV node cell to bundle of His cell signaling	-3.5	11	6.1
GO:0009612	response to mechanical stimulus	-3.5	2.5	4.1
R-HSA-416476	G alpha (q) signalling events	-3.5	2.5	4.1
GO:0010769	regulation of cell morphogenesis involved in differentiation	-3.5	3.5	4.5
GO:0001952	regulation of cell-matrix adhesion	-3.5	3.1	4.3
GO:0045915	positive regulation of catecholamine metabolic process	-3.5	18	7.1
GO:0045964	positive regulation of dopamine metabolic process	-3.5	18	7.1
GO:0031346	positive regulation of cell projection organization	-3.5	2.1	4
GO:0043524	negative regulation of neuron apoptotic process	-3.5	2.9	4.3
GO:0031099	regeneration	-3.5	2.6	4.1
GO:1902476	chloride transmembrane transport	-3.4	4	4.6
GO:0045785	positive regulation of cell adhesion	-3.4	2	3.9
GO:1900026	positive regulation of substrate adhesion-dependent cell spreading	-3.4	5.1	4.9
GO:0030072	peptide hormone secretion	-3.4	2.4	4.1
GO:0061572	actin filament bundle organization	-3.4	2.8	4.2
GO:0070252	actin-mediated cell contraction	-3.4	3.4	4.4
GO:0001558	regulation of cell growth	-3.4	2	3.9
M5884	NABA CORE MATRISOME	-3.4	2.3	4
GO:0015711	organic anion transport	-3.4	2.1	3.9
GO:0071320	cellular response to cAMP	-3.4	4.5	4.7
GO:0150063	visual system development	-3.4	2.1	3.9
M269	PID RAS PATHWAY	-3.4	6	5.1
GO:0060292	long-term synaptic depression	-3.4	6	5.1
GO:0099068	postsynapse assembly	-3.4	6	5.1
GO:1900046	regulation of hemostasis	-3.4	4	4.6
GO:0090092	regulation of transmembrane receptor protein serine/threonine kinase signaling pathway	-3.4	2.3	4
GO:0048732	gland development	-3.4	2	3.9
GO:0032102	negative regulation of response to external stimulus	-3.4	2	3.9
GO:0006851	mitochondrial calcium ion transmembrane transport	-3.4	7.5	5.4
GO:0014047	glutamate secretion	-3.4	7.5	5.4
R-HSA-388844	Receptor-type tyrosine-protein phosphatases	-3.4	7.5	5.4
R-HSA-163615	PKA activation	-3.4	7.5	5.4
GO:2000369	regulation of clathrin-dependent endocytosis	-3.4	7.5	5.4
GO:0032956	regulation of actin cytoskeleton organization	-3.4	2.1	3.9
GO:0043406	positive regulation of MAP kinase activity	-3.4	3.2	4.3
GO:0031623	receptor internalization	-3.4	3.2	4.3
GO:0045216	cell-cell junction organization	-3.4	2.5	4.1
hsa05410	Hypertrophic cardiomyopathy (HCM)	-3.4	3.6	4.4
ko05410	Hypertrophic cardiomyopathy (HCM)	-3.4	3.6	4.4
GO:0060041	retina development in camera-type eye	-3.4	2.8	4.2
GO:0051272	positive regulation of cellular component movement	-3.4	1.8	3.8
GO:0018209	peptidyl-serine modification	-3.4	2.1	3.9
hsa05030	Cocaine addiction	-3.4	4.4	4.7
GO:0046879	hormone secretion	-3.4	2.2	3.9
R-HSA-9662360	Sensory processing of sound by inner hair cells of the cochlea	-3.3	3.9	4.5
ko05231	Choline metabolism in cancer	-3.3	3.3	4.3
R-HSA-187037	Signaling by NTRK1 (TRKA)	-3.3	3.1	4.3
GO:1901652	response to peptide	-3.3	1.9	3.8
WP4223	Ras signaling	-3.3	2.6	4.1
WP702	Metapathway biotransformation Phase I and II	-3.3	2.6	4.1
GO:0097106	postsynaptic density organization	-3.3	5.8	5
R-HSA-445095	Interaction between L1 and Ankyrins	-3.3	5.8	5
R-HSA-1296346	Tandem pore domain potassium channels	-3.3	10	5.8
R-HSA-111932	CaMK IV-mediated phosphorylation of CREB	-3.3	10	5.8
GO:0098911	regulation of ventricular cardiac muscle cell action potential	-3.3	10	5.8
R-HSA-112308	Presynaptic depolarization and calcium channel opening	-3.3	10	5.8
GO:0021782	glial cell development	-3.3	3.1	4.2
R-HSA-991365	Activation of GABAB receptors	-3.3	4.9	4.7
R-HSA-977444	GABA B receptor activation	-3.3	4.9	4.7
R-HSA-109582	Hemostasis	-3.3	1.8	3.7
GO:0070085	glycosylation	-3.3	2.4	4
GO:0002790	peptide secretion	-3.3	2.4	4
GO:0048871	multicellular organismal homeostasis	-3.3	1.9	3.7
GO:0038083	peptidyl-tyrosine autophosphorylation	-3.3	7.2	5.2
GO:0008090	retrograde axonal transport	-3.3	7.2	5.2
GO:0071902	positive regulation of protein serine/threonine kinase activity	-3.3	2.5	4
GO:0150115	cell-substrate junction organization	-3.3	3.3	4.3
ko04916	Melanogenesis	-3.3	3.3	4.3
hsa04916	Melanogenesis	-3.3	3.3	4.3
GO:0042552	myelination	-3.3	2.9	4.1
GO:0061041	regulation of wound healing	-3.3	2.9	4.1
GO:0003018	vascular process in circulatory system	-3.3	2.3	3.9
GO:0050818	regulation of coagulation	-3.3	3.8	4.4
GO:0008344	adult locomotory behavior	-3.3	3.8	4.4
GO:0097120	receptor localization to synapse	-3.3	4.2	4.5
GO:1900024	regulation of substrate adhesion-dependent cell spreading	-3.3	4.2	4.5
ko04012	ErbB signaling pathway	-3.3	3.5	4.3
GO:0022406	membrane docking	-3.3	3.5	4.3
hsa04012	ErbB signaling pathway	-3.3	3.5	4.3
GO:0015833	peptide transport	-3.2	2.3	3.9
GO:2000147	positive regulation of cell motility	-3.2	1.8	3.7
GO:0030178	negative regulation of Wnt signaling pathway	-3.2	2.6	4
hsa04722	Neurotrophin signaling pathway	-3.2	3	4.1
ko04722	Neurotrophin signaling pathway	-3.2	3	4.1
hsa04726	Serotonergic synapse	-3.2	3	4.1
GO:0007272	ensheathment of neurons	-3.2	2.9	4.1
GO:0008366	axon ensheathment	-3.2	2.9	4.1
GO:0030111	regulation of Wnt signaling pathway	-3.2	2.1	3.8
GO:0090277	positive regulation of peptide hormone secretion	-3.2	3.2	4.2
GO:0060042	retina morphogenesis in camera-type eye	-3.2	4.2	4.5
GO:0006486	protein glycosylation	-3.2	2.4	3.9
GO:0043413	macromolecule glycosylation	-3.2	2.4	3.9
R-HSA-111931	PKA-mediated phosphorylation of CREB	-3.2	6.8	5.1
GO:0046058	cAMP metabolic process	-3.2	6.8	5.1
GO:0010881	regulation of cardiac muscle contraction by regulation of the release of sequestered calcium ion	-3.2	6.8	5.1
GO:0006470	protein dephosphorylation	-3.2	2.2	3.8
GO:0071901	negative regulation of protein serine/threonine kinase activity	-3.2	3	4.1
GO:0007586	digestion	-3.2	2.9	4
GO:0086045	membrane depolarization during AV node cell action potential	-3.2	15	6.4
GO:0098596	imitative learning	-3.2	15	6.4
GO:0098597	observational learning	-3.2	15	6.4
GO:1900449	regulation of glutamate receptor signaling pathway	-3.2	15	6.4
GO:0042297	vocal learning	-3.2	15	6.4
GO:0034110	regulation of homotypic cell-cell adhesion	-3.2	5.5	4.8
GO:1905606	regulation of presynapse assembly	-3.2	5.5	4.8
GO:0050974	detection of mechanical stimulus involved in sensory perception	-3.2	5.5	4.8
GO:0099174	regulation of presynapse organization	-3.2	5.5	4.8
GO:0099084	postsynaptic specialization organization	-3.2	5.5	4.8
GO:0048172	regulation of short-term neuronal synaptic plasticity	-3.2	9.3	5.5
WP3944	Serotonin and anxiety-related events	-3.2	9.3	5.5
WP3679	Cell-type dependent selectivity of CCK2R signaling	-3.2	9.3	5.5
R-HSA-8847993	ERBB2 Activates PTK6 Signaling	-3.2	9.3	5.5
GO:0072578	neurotransmitter-gated ion channel clustering	-3.2	9.3	5.5
GO:0022600	digestive system process	-3.2	3.2	4.1
GO:0043087	regulation of GTPase activity	-3.2	2.1	3.7
GO:0043407	negative regulation of MAP kinase activity	-3.1	4.1	4.4
GO:0048638	regulation of developmental growth	-3.1	2.1	3.7
GO:0060828	regulation of canonical Wnt signaling pathway	-3.1	2.3	3.8
GO:0007157	heterophilic cell-cell adhesion via plasma membrane cell adhesion molecules	-3.1	4.6	4.5
hsa04930	Type II diabetes mellitus	-3.1	4.6	4.5
ko04930	Type II diabetes mellitus	-3.1	4.6	4.5
GO:0086004	regulation of cardiac muscle cell contraction	-3.1	5.3	4.7
GO:0010644	cell communication by electrical coupling	-3.1	5.3	4.7
GO:1905477	positive regulation of protein localization to membrane	-3.1	3.1	4.1
GO:0002793	positive regulation of peptide secretion	-3.1	3.1	4.1
R-HSA-112409	RAF-independent MAPK1/3 activation	-3.1	6.5	4.9
GO:0099590	neurotransmitter receptor internalization	-3.1	6.5	4.9
GO:1900273	positive regulation of long-term synaptic potentiation	-3.1	6.5	4.9
GO:0040008	regulation of growth	-3.1	1.7	3.5
GO:1903827	regulation of cellular protein localization	-3.1	1.8	3.6
GO:0061001	regulation of dendritic spine morphogenesis	-3.1	4.5	4.4
GO:0021761	limbic system development	-3.1	3.1	4
hsa05231	Choline metabolism in cancer	-3.1	3.1	4
WP673	ErbB signaling pathway	-3.1	3.3	4.1
GO:0007160	cell-matrix adhesion	-3.1	2.3	3.7
GO:0030168	platelet activation	-3.1	2.9	4
GO:0060491	regulation of cell projection assembly	-3	2.4	3.8
GO:2000379	positive regulation of reactive oxygen species metabolic process	-3	3.6	4.2
R-HSA-9659379	Sensory processing of sound	-3	3.6	4.2
GO:0036444	calcium import into the mitochondrion	-3	8.6	5.3
GO:0016055	Wnt signaling pathway	-3	1.9	3.6
GO:0034331	cell junction maintenance	-3	5.2	4.6
GO:0086005	ventricular cardiac muscle cell action potential	-3	5.2	4.6
R-HSA-425393	Transport of inorganic cations/anions and amino acids/oligopeptides	-3	3.1	4
GO:0031032	actomyosin structure organization	-3	2.4	3.8
GO:2000027	regulation of animal organ morphogenesis	-3	2.9	3.9
GO:0009266	response to temperature stimulus	-3	2.5	3.8
GO:0034332	adherens junction organization	-3	4.4	4.4
GO:0072583	clathrin-dependent endocytosis	-3	4.4	4.4
hsa04310	Wnt signaling pathway	-3	2.7	3.9
ko04310	Wnt signaling pathway	-3	2.7	3.9
GO:0198738	cell-cell signaling by wnt	-3	1.9	3.5
GO:1903861	positive regulation of dendrite extension	-3	6.3	4.8
GO:0007265	Ras protein signal transduction	-3	2	3.6
GO:0030048	actin filament-based movement	-3	2.8	3.9
GO:1905954	positive regulation of lipid localization	-3	3	3.9
GO:0003014	renal system process	-3	3	3.9
WP4874	CAMKK2 pathway	-3	5	4.5
GO:0070306	lens fiber cell differentiation	-3	5	4.5
ko05030	Cocaine addiction	-3	4.3	4.3
GO:0032024	positive regulation of insulin secretion	-3	3.5	4.1
GO:0008306	associative learning	-3	3.5	4.1
ko04022	cGMP-PKG signaling pathway	-3	2.6	3.8
P-values are calculated based on the accumulative hypergeometric distribution.

## Sheet: rhesus_cluster3
GO	Description	LogP	Enrichment	Z-score
GO:0007098	centrosome cycle	-5.9	8.5	7.8
M5884	NABA CORE MATRISOME	-5.6	5.4	6.6
GO:0031023	microtubule organizing center organization	-5.6	7.7	7.3
GO:0030198	extracellular matrix organization	-5.1	4.9	6.2
GO:0043062	extracellular structure organization	-5.1	4.9	6.2
GO:0045229	external encapsulating structure organization	-5.1	4.9	6.1
GO:0030199	collagen fibril organization	-5	12	7.9
R-HSA-1650814	Collagen biosynthesis and modifying enzymes	-4.8	11	7.4
R-HSA-8948216	Collagen chain trimerization	-4.6	14	7.8
M3005	NABA COLLAGENS	-4.6	14	7.8
R-HSA-1474244	Extracellular matrix organization	-4.4	4.5	5.5
GO:1990748	cellular detoxification	-4.3	7.5	6.3
R-HSA-216083	Integrin cell surface interactions	-4.2	8.7	6.4
GO:0097237	cellular response to toxic substance	-4.2	7	6
R-HSA-1474290	Collagen formation	-4	8.2	6.2
R-HSA-2022090	Assembly of collagen fibrils and other multimeric structures	-3.9	10	6.4
R-HSA-1474228	Degradation of the extracellular matrix	-3.8	6.2	5.5
R-HSA-71387	Metabolism of carbohydrates	-3.8	4.2	5
R-HSA-1442490	Collagen degradation	-3.8	9.6	6.3
GO:0098869	cellular oxidant detoxification	-3.8	7.3	5.8
GO:0042415	norepinephrine metabolic process	-3.7	26	8.6
M18	PID INTEGRIN1 PATHWAY	-3.7	9.4	6.1
GO:0010812	negative regulation of cell-substrate adhesion	-3.6	9.1	6
R-HSA-72306	tRNA processing	-3.6	6.9	5.5
GO:0098754	detoxification	-3.6	5.7	5.2
GO:0070848	response to growth factor	-3.6	2.7	4.3
GO:0044282	small molecule catabolic process	-3.6	3.6	4.6
GO:0071230	cellular response to amino acid stimulus	-3.6	8.7	5.9
R-HSA-3560782	Diseases associated with glycosaminoglycan metabolism	-3.5	12	6.4
R-HSA-3000178	ECM proteoglycans	-3.4	8.1	5.6
R-HSA-3000480	Scavenging by Class A Receptors	-3.3	20	7.3
GO:0085029	extracellular matrix assembly	-3.3	11	6.1
GO:0072329	monocarboxylic acid catabolic process	-3.3	6.1	5.1
GO:0071229	cellular response to acid chemical	-3.3	7.7	5.4
M198	PID SYNDECAN 1 PATHWAY	-3.3	11	6
GO:0071363	cellular response to growth factor stimulus	-3.3	2.7	4.1
GO:0008033	tRNA processing	-3.2	5.8	4.9
GO:0002097	tRNA wobble base modification	-3.2	18	6.9
GO:0000226	microtubule cytoskeleton organization	-3.2	2.8	4
GO:0016054	organic acid catabolic process	-3.1	4.1	4.4
GO:0001101	response to acid chemical	-3.1	5.5	4.7
ko04974	Protein digestion and absorption	-3.1	6.9	5
GO:0006400	tRNA modification	-3.1	6.9	5
R-HSA-5668914	Diseases of metabolism	-3	4	4.3
GO:0007224	smoothened signaling pathway	-3	5.4	4.6
hsa04974	Protein digestion and absorption	-3	6.6	4.9
R-HSA-3781865	Diseases of glycosylation	-3	5.2	4.5
P-values are calculated based on the accumulative hypergeometric distribution.

## Sheet: rhesus_cluster4
GO	Description	LogP	Enrichment	Z-score
GO:0007610	behavior	-6.7	5.6	7.4
ko04080	Neuroactive ligand-receptor interaction	-5.5	7.6	7.2
hsa04080	Neuroactive ligand-receptor interaction	-5.5	7.6	7.2
GO:0007169	transmembrane receptor protein tyrosine kinase signaling pathway	-5.5	4.8	6.3
GO:0060284	regulation of cell development	-4.9	5.1	6.1
GO:0030036	actin cytoskeleton organization	-4.9	4.3	5.8
WP58	Monoamine GPCRs	-4.9	28	10
GO:0007613	memory	-4.9	12	7.7
GO:0090066	regulation of anatomical structure size	-4.8	4.9	5.9
GO:0099537	trans-synaptic signaling	-4.8	4.2	5.7
WP455	GPCRs, class A rhodopsin-like	-4.8	7.2	6.6
WP3591	Sleep regulation	-4.7	24	9.5
GO:0046676	negative regulation of insulin secretion	-4.7	24	9.5
GO:0099536	synaptic signaling	-4.7	4	5.5
GO:0007193	adenylate cyclase-inhibiting G protein-coupled receptor signaling pathway	-4.7	15	8.1
R-HSA-76009	Platelet Aggregation (Plug Formation)	-4.6	24	9.4
GO:0015844	monoamine transport	-4.5	14	7.7
GO:0015850	organic hydroxy compound transport	-4.5	6.6	6.2
R-HSA-375280	Amine ligand-binding receptors	-4.5	22	9
GO:0090278	negative regulation of peptide hormone secretion	-4.5	22	8.9
GO:0002792	negative regulation of peptide secretion	-4.4	21	8.8
GO:0030029	actin filament-based process	-4.4	3.8	5.3
GO:0048512	circadian behavior	-4.3	20	8.5
GO:0007622	rhythmic behavior	-4.2	19	8.3
GO:0045187	regulation of circadian sleep/wake cycle, sleep	-4.2	39	11
GO:0098916	anterograde trans-synaptic signaling	-4.2	3.9	5.1
GO:0007268	chemical synaptic transmission	-4.2	3.9	5.1
GO:0010817	regulation of hormone levels	-4.2	4.6	5.4
GO:0007188	adenylate cyclase-modulating G protein-coupled receptor signaling pathway	-4.2	7	6
GO:0003205	cardiac chamber development	-4.1	8.7	6.4
GO:0050802	circadian sleep/wake cycle, sleep	-4	33	9.7
M5885	NABA MATRISOME ASSOCIATED	-4	3.7	5
GO:0031532	actin cytoskeleton reorganization	-4	11	6.7
R-HSA-373076	Class A/1 (Rhodopsin-like receptors)	-4	5.6	5.5
GO:0021537	telencephalon development	-4	6.5	5.7
GO:0042749	regulation of circadian sleep/wake cycle	-3.9	32	9.5
GO:0007611	learning or memory	-3.9	6.4	5.7
GO:0043405	regulation of MAP kinase activity	-3.9	7.7	6
GO:0022410	circadian sleep/wake cycle process	-3.8	29	9
GO:0099560	synaptic membrane adhesion	-3.8	28	8.8
GO:0046888	negative regulation of hormone secretion	-3.8	15	7.1
GO:0003206	cardiac chamber morphogenesis	-3.7	9.6	6.2
GO:0071900	regulation of protein serine/threonine kinase activity	-3.7	5.1	5.2
GO:0042745	circadian sleep/wake cycle	-3.7	26	8.5
GO:0001763	morphogenesis of a branching structure	-3.7	7.1	5.6
GO:0050805	negative regulation of synaptic transmission	-3.6	13	6.8
GO:0051272	positive regulation of cellular component movement	-3.6	3.9	4.7
GO:0032535	regulation of cellular component size	-3.6	4.9	5
GO:0050709	negative regulation of protein secretion	-3.6	13	6.7
GO:0050795	regulation of behavior	-3.6	13	6.7
GO:0033555	multicellular organismal response to stress	-3.6	13	6.7
GO:0050890	cognition	-3.5	5.5	5.1
GO:0003151	outflow tract morphogenesis	-3.5	12	6.5
GO:0010720	positive regulation of cell development	-3.5	5.5	5.1
GO:0030431	sleep	-3.5	22	7.7
GO:0007422	peripheral nervous system development	-3.4	12	6.3
WP4657	22q11.2 copy number variation syndrome	-3.4	8	5.6
hsa04512	ECM-receptor interaction	-3.4	11	6.2
ko04512	ECM-receptor interaction	-3.4	11	6.2
GO:0043549	regulation of kinase activity	-3.3	3.4	4.3
GO:0042596	fear response	-3.2	18	6.9
GO:0032940	secretion by cell	-3.2	3.2	4.2
GO:0030335	positive regulation of cell migration	-3.2	3.8	4.3
M5883	NABA SECRETED FACTORS	-3.1	4.7	4.6
WP4172	PI3K-Akt signaling pathway	-3.1	4.7	4.6
GO:0003007	heart morphogenesis	-3.1	5.6	4.8
GO:0071363	cellular response to growth factor stimulus	-3.1	3.4	4.2
GO:0051048	negative regulation of secretion	-3.1	6.8	5
GO:0008542	visual learning	-3	16	6.5
hsa04014	Ras signaling pathway	-3	5.4	4.7
R-HSA-372790	Signaling by GPCR	-3	3.3	4.1
GO:2000147	positive regulation of cell motility	-3	3.6	4.2
R-HSA-500792	GPCR ligand binding	-3	4	4.3
GO:0003018	vascular process in circulatory system	-3	5.3	4.6
GO:0031589	cell-substrate adhesion	-3	4.5	4.4
GO:0050767	regulation of neurogenesis	-3	4.5	4.4
GO:0007200	phospholipase C-activating G protein-coupled receptor signaling pathway	-3	9	5.3
GO:0007507	heart development	-3	3.5	4.1
GO:0040017	positive regulation of locomotion	-3	3.5	4.1
GO:0070848	response to growth factor	-3	3.2	4
P-values are calculated based on the accumulative hypergeometric distribution.

[truncated: 2 more sheets: rhesus_cluster5, rhesus_cluster6]
