# Supplementary material for: Comparison of chromatin accessibility landscapes during early development of prefrontal cortex between rhesus macaque and human
Source: Nat Commun. 2022 Jul 6;13:3883. doi: 10.1038/s41467-022-31403-3 (PMC9259620; doi:10.1038/s41467-022-31403-3)
Supplement: Supplementary file 4 — Supplementary Data 2 [file 41467_2022_31403_MOESM4_ESM.xlsx]

## Sheet: human_early_specific_orthologou
ABCA7
ABHD3
ACACB
ACBD7
ACSF2
ADA2
ADAT3
ADGRV1
ADRA2C
ANGPTL1
ANGPTL2
ANKS6
ANXA5
APOL2
APOL4
APOLD1
APOM
ARAP3
ARHGEF19
ARID3C
ARID5A
ASPDH
B3GALT9
BDH2
BICC1
BMF
C1R
C21orf58
C5
C8orf37
CA5B
CALHM2
CAPG
CASP6
CASP7
CASP9
CAVIN2
CCDC121
CCDC134
CCDC150
CD248
CD99
CDH24
CEP72
CHD1L
CMTM3
COL27A1
COL9A1
CREB3L2
CREB3L4
CRTAP
CRYBG3
CSRNP1
CYBA
CYYR1
DDIT4
DEPP1
DEXI
DLL1
DZIP1L
ECHDC2
ECI1
ECI2
EFHD2
EML6
ENO3
EPHX2
EYS
FAAP24
FAM117A
FAM118A
FANCM
FKBP10
FSTL1
FZD6
FZD7
GALM
GALNS
GLB1L
GM2A
GPC6
GPR156
GSN
GSTZ1
GYG1
H2AC21
H4C2
HELZ2
HK2
HS6ST2
HSDL2
HSPB1
HSPBAP1
IFI44L
IGFBPL1
IL33
INSM1
INTU
IRF7
ITGA6
KANK2
KCNH8
KCNJ10
KIAA1755
LAMA3
LAPTM4B
LATS2
LCAT
LDLR
LDLRAD3
LOXL1
LPAR4
LRIG1
LRP5
LRRC10B
LRRC9
MAGT1
MAMDC2
MFAP4
MPST
MT2A
MTMR10
MXRA8
MYO1E
MYO3A
NAB1
NFKB2
NINJ1
NLRX1
NOX4
NUDT7
NXN
OAF
OPLAH
OPN3
P2RX4
PABIR3
PABPC1L
PAICS
PALD1
PBX3
PDE6B
PDGFD
PDK4
PDLIM5
PELI2
PHKA1
PHLDB3
PIF1
PLAT
PLEKHA7
PLEKHH3
PLIN2
PLIN3
PLOD2
POGLUT2
POU3F4
PRIM2
RAB26
RAD51B
RADX
RARRES2
RBPMS
RELT
RGS16
RND2
RNF135
RREB1
RRNAD1
SAMD4A
SAPCD1
SCARA3
SDC2
SEMA4D
SEMA5A
SFRP2
SH3BP4
SHISA2
SHMT1
SIPA1L1
SLC25A20
SLC9A3R1
SPACA6
SPP1
ST6GALNAC3
STK33
SULT1C4
TAGLN2
TANC1
TEX9
TGIF2
TKTL1
TMEM218
TMX1
TNIP2
TRIM25
TRIM5
TTC38
TUBB6
UGT8
VAMP1
VEGFA
VEPH1
WHRN
WIPF1
XRRA1
ZFP36L2
ZFPM1
ZNF511
ZNF619
ZNF703
ZNF784

## Sheet: rhesus_early_specific_orthologo
AAMDC
ABCD2
ACP6
ACVR2B
ADAMTS3
ADGRA3
AEN
AFF1
AGA
AGO1
AGO3
AJUBA
AK2
AKAP12
AKAP13
AKAP14
ALDH18A1
ALDH4A1
ALKBH3
AMOTL1
ANKRD9
ANO6
AP3B1
APEX2
APH1B
APPL2
ARAF
ARHGAP4
ARHGEF10
ARHGEF28
ASF1A
ASTE1
ATAD5
ATF7IP2
ATRAID
B3GALNT2
B4GALT1
B9D2
BACE2
BCL2
BCL2L11
BCOR
BLM
BMP1
BMP7
BRCA2
BTD
BUB1B
BUD13
C15orf39
C18orf54
C1GALT1C1L
C1RL
CAD
CALCOCO2
CASP2
CAT
CCDC102A
CCDC14
CCDC171
CCDC8
CCDC9B
CCHCR1
CCN1
CCND1
CCNJ
CD226
CDC25A
CDC7
CDH20
CDH23
CDIN1
CDK18
CDK4
CDK5RAP2
CDR2
CDYL
CEMIP
CENPC
CENPE
CENPJ
CENPO
CENPQ
CENPT
CENPV
CENPW
CEP128
CEP131
CEP152
CERK
CHAC2
CHAF1B
CHRAC1
CHTF18
CIAO2A
CIP2A
CKLF-CMTM1
CLIC4
CLSPN
CMBL
CMSS1
CMTM6
CNIH3
CNTLN
CNTROB
COA1
COA4
COG2
COL2A1
COL5A1
CPAMD8
CPNE3
CRISPLD1
CROCC
CTDSP2
CTNNAL1
DACH1
DBF4B
DCC
DCLRE1B
DCT
DDIAS
DDIT4L
DDX3Y
DECR1
DENND2B
DERA
DHX35
DIRAS3
DLL3
DNAJC1
DNASE1
DNMT3B
DOCK5
DPAGT1
DPY19L2
DSCC1
DUSP10
DVL2
DXO
E2F5
E2F8
ECRG4
EEPD1
EIF1AY
ELMOD2
EME1
EML3
EMP3
EMX2
EPHA2
ERCC6L
ERVMER34-1
ETAA1
ETFDH
EVC2
EXOG
EXOSC8
EZR
FAM181A
FAM210B
FAM221A
FAXDC2
FEN1
FEZF2
FGF18
FGFBP3
FGFR2
FGFRL1
FHL2
FICD
FIGN
FKBP5
FKBPL
FLNA
FLNB
FOLH1
FST
G6PC3
GADD45A
GAL3ST4
GALK1
GAS2
GATAD2A
GCDH
GCNT1
GDF9
GGACT
GINS3
GLB1L2
GLDC
GLE1
GLYATL1B
GMEB2
GOLPH3L
GPR108
GPSM2
GPX7
GPX8
GRTP1
GSE1
GSTCD
H1-1
H1-4
H2AC20
H2AC6
H2AZ1
H2AZ2
H2BC5
H6PD
HADH
HASPIN
HAT1
HAUS1
HAUS6
HAUS7
HAUS8
HBP1
HCRT
HELB
HEY1
HEY2
HIBADH
HIF3A
HMBS
HMMR
HOMEZ
HPS1
HROB
HTR1E
HUNK
ICE2
IFI30
IFT122
IGF2BP1
IGF2BP2
IGF2BP3
IGSF11
IGSF9
IKBIP
IL4R
INCENP
INTS9
INVS
IPP
IQCB1
IQCD
IQGAP1
IQUB
IRAK4
IRF3
ISOC2
JADE3
JAM3
JOSD2
KCNH1
KCNN3
KDELR3
KDM5D
KDM8
KHNYN
KIF22
KIRREL1
KIZ
KMT5C
KNSTRN
LARP7
LBR
LEF1
LEMD1
LHX9
LIG1
LIG3
LIN28B
LIN52
LIN9
LIPT2
LLGL1
LMNB1
LMNB2
LRBA
LRP10
LSM2
LSM6
LTBP3
LZTS1
MALT1
MAML3
MAP7D3
MAPKAPK2
MASTL
MBNL3
MCAM
MCM4
MCM6
MCM7
MCM9
MDK
MED12
MED30
MEF2B
MEGF10
MEPCE
METTL1
METTL17
MGME1
MGST1
MID1IP1
MIEN1
MIPOL1
MIS12
MIS18A
MKS1
MLH1
MMACHC
MNS1
MORN2
MPHOSPH9
MPP5
MPP7
MRNIP
MRPL16
MRPS14
MSI2
MSRB3
MT1M
MTAP
MTFR2
MTHFD1
MTUS1
MYCBP
NAA40
NAGA
NCKAP5
NDST4
NDUFA4L2
NEK6
NEPRO
NES
NEUROG2
NFIA
NFIB
NHEJ1
NKPD1
NMNAT3
NOP9
NPC2
NR4A2
NRARP
NRF1
NSMCE1
NT5C
NUAK2
NUDT1
NUP107
NUP188
NUP205
NUP210
NUP37
NUP43
NXT1
OARD1
ORC1
OTUD7B
OTULIN
OTULINL
OTX1
PAFAH2
PARD3
PARP11
PARVA
PAXIP1
PCBP3
PCGF1
PCGF6
PDCD4
PDE3A
PDGFC
PDIA5
PDK3
PDLIM4
PDLIM7
PER3
PHC2
PHF8
PHIP
PHLDB2
PIGF
PIGV
PKD2
PKN3
PLAG1
PLAGL1
PLCB3
PLEKHA8
PLEKHF2
PLEKHG4B
PLK3
PLXNB1
POC1B
POLE
POLE3
POLQ
POLR1H
POLR2G
POMT2
PON2
PPIF
PPP1R1B
PPP2R3C
PPWD1
PRIMA1
PRKD1
PROS1
PROSER1
PROSER2
PRTFDC1
PSKH1
PSMC3IP
PSME2
PSRC1
PSTK
PUS10
PXN
QSER1
QSOX2
RAD18
RARS2
RASGEF1B
RASSF8
RBBP8
RBM38
RBPJ
RBPMS2
RCC1
RCC2
RDH10
RECQL
REEP6
RFC2
RFC3
RFC4
RFC5
RFWD3
RFX4
RFXANK
RHBDD1
RIN2
RMI1
RMI2
RNASE4
RNF175
ROR1
ROR2
RPA2
RPF2
RPS27L
RPS4Y1
RPS4Y2
RRM1
SALL1
SALL3
SALL4
SAPCD2
SASS6
SAT1
SBNO2
SDC1
SDF2L1
SEC14L2
SEMA3A
SEMA3B
SEPHS1
SEPTIN10
SERTAD1
SERTAD3
SERTAD4
SFR1
SGO1
SHQ1
SHROOM3
SIPA1L2
SIX5
SKP2
SLC10A7
SLC11A1
SLC12A7
SLC16A10
SLC25A37
SLC25A53
SLC46A1
SLC7A3
SLX4IP
SMAD3
SMAD5
SMARCAL1
SMARCC1
SMARCD2
SMC1A
SMC2
SMCO4
SMTN
SNCAIP
SNRPB
SNRPE
SNRPG
SNX22
SORD
SOX6
SOX8
SP2
SPATA24
SPHK1
SPIDR
SPIN4
SPR
SPRTN
SPSB4
SRPX
SS18
ST18
STARD9
STK17A
STK26
STON2
SUV39H1
SUV39H2
SWSAP1
SYNE3
TAP1
TBC1D1
TBL1Y
TC2N
TCEANC
TCF7L1
TCF7L2
TEDC2
TES
TFAP4
TGDS
TGFBR1
THG1L
THOC6
THSD4
THSD7A
THUMPD2
THYN1
TIGAR
TINAGL1
TIPIN
TLCD3A
TMA16
TMEM123
TMEM132D
TMEM179B
TMEM187
TMEM209
TMEM243
TMEM265
TMEM39A
TMLHE
TMPO
TMPRSS5
TMSB15A
TMTC2
TNFRSF19
TOE1
TONSL
TOR1AIP2
TP53BP2
TP53INP1
TPRKB
TREX1
TRIM4
TRIM45
TRIM56
TRIP13
TRMT10A
TRPT1
TSPAN11
TSPAN12
TSPAN18
TTC12
TTC30A
TTC30B
TTLL4
TXNIP
TYW3
UBE2T
UBXN2A
UFSP2
UGDH
UMPS
UNC119B
UNG
USP1
USP40
USP44
USP9Y
UTY
VAMP3
VAV3
VEGFC
VSIG10
WARS2
WDFY2
WDR5B
WDR73
WDR76
XPNPEP3
XRCC2
XRCC3
ZBED3
ZBTB39
ZBTB42
ZC3HAV1L
ZFHX3
ZFP36L1
ZFP42
ZFPM2
ZFY
ZIC1
ZIC3
ZNF143
ZNF267
ZNF273
ZNF397
ZNF426
ZNF432
ZNF438
ZNF462
ZNF473
ZNF526
ZNF560
ZNF572
ZNF618
ZNF664
ZNF701
ZNF79
ZNF829
ZSCAN20
ZSCAN32
ZSCAN5A
ZSWIM7
ZW10
ZWILCH

## Sheet: human_rhesus_early_conserved_or
SKA3
IMPA2
BORA
ELF1
NDC80
ACAA2
DIAPH3
SKA1
GINS1
SOX21
SCRT2
MAFF
FANCB
PHF21B
GTSE1
TST
TYMS
BTG3
ZIC2
PHLPP1
ZNF521
VIM
TRDMT1
ZNF516
LFNG
SLC2A10
SVIL
PREX1
KIF4A
PIMREG
TGIF1
LMO1
LIPG
LRR1
MFNG
TRMT2B
CCDC77
EOMES
ACSS1
CDK1
NUP62CL
ITGB8
EFNB1
CDCA7L
TFAP2C
CREB5
ZWINT
ANXA11
ANLN
ID4
TNS3
PRDM16
ZIC5
ESCO2
RBL1
MYT1
CKAP2
SDC4
UHRF1
CELSR1
REEP3
POLE2
MYBL2
SYDE1
GPC4
ARHGAP11A
KCTD9
GADD45G
CHEK2
ABTB2
NKAIN4
CDCA2
AGTRAP
ANP32B
CDCA5
EVC
MORC4
CHST3
MIS18BP1
TRAM2
PLAGL2
SINHCAF
PTAR1
PBK
RHBDL3
PDLIM1
TULP3
ZNF367
CDC45
COL4A6
DSN1
RAD51
FBXL7
CKS2
ORC6
DDX11
KIF15
TIMP1
ASAP3
PC
BCL11B
TPX2
SHMT2
TMEM98
LRP4
CDC6
HES5
TLE1
ITPRIP
GAS1
CCNB2
CENPM
STN1
CDCA4
RAI14
MCM5
RNF122
E2F1
FAM53B
CRB2
SCML1
FAM114A1
MOB3B
SHCBP1
PCNA
MAPKAPK3
C5orf34
CA12
ZFHX4
BAZ1A
DEPDC1B
GEN1
COL4A5
RACGAP1
CENPH
CENPK
LTBP1
CDCA8
MKI67
EMILIN3
POLA2
ITGA2
RGS3
CCDC88C
CABP7
LRRC1
YAP1
F2R
SOX3
C8orf88
CENPA
C14orf93
MELK
EFS
GINS2
SLC12A4
FOXO4
BBX
TAF8
MYCL
DNMBP
TRAIP
CDT1
THAP9
ADAMTS6
CDKN3
RTKN2
IQGAP2
AURKA
WDHD1
GINS4
GLIPR2
HEG1
CECR2
FANCA
CPT2
MCM3
RAD54B
NEUROG1
BRCA1
CDC25B
CDKN2C
ZNF217
SKIDA1
CENPP
KIF18A
MTBP
SPATA6
CHD7
ZNF219
MID1
CCDC15
RAD54L
ARHGEF39
NCAPG2
CEP55
PKMYT1
NXPH4
MSN
CCNB1
CPXM1
HELLS
NCAPH
PLEKHG1
PLCE1
POLA1
TTK
SYNE2
PLK4
STK3
SLC1A5
BTBD17
PREX2
E2F7
DMRTA2
POLD1
S1PR1
PRC1
FBXO5
LRRC17
NFATC4
FAM111B
TTC23
TICRR
VCAM1
EMX1
MDFIC
NOTCH2
DOCK11
AKNA
KIF20A
AMMECR1
MOV10
TBL1X
PTTG1
NAALADL2
COL11A1
MAP3K20
GAB1
NR2E1
H2BC14
SFRP1
TRIP10
AIF1L
H2BC11
H2AC14
ATAD2
MCM2
CDK6
MSI1
CEP83
ASCL1
PALLD
FAT1
SEMA5B
MPDZ
IRF2
NEIL3
PHF19
MRE11
SPC24
PARD3B
TEAD2
CDCA7
NCAPD3
STK17B
RCOR2
DOCK1
PTK7
CENPI
GOLIM4
CHST14
NEMP2
KNL1
SNX33
CDC14A
PLK1
INPPL1
TSPAN15
TCF19
ZNF687
HES1
TTF2
CKS1B
MMP14
KIF11
TRPS1
NDE1
SELENBP1
METRN
TOP2A
MBD6
SGO2
DEPDC1
AXL
FANCI
NRN1
INHBB
NOTCH1
MXD3
CKAP2L
H1-2
KIF20B
EAF2
HMGB2
FOXM1
FKBP14
SAP30
MCM10
BARD1
NCAPG
CLIC1
NEDD1
C1orf112
PCLAF
VRK1
DLGAP5
CBX2
REST
CCNA2
STOX1
LGALS3BP
FZD2
ANP32E
ALDH16A1
CD58
CNTRL
NHLH1
NUF2
CHAF1A
FZD8
SLC16A9
KIF23
SOX9
NEMP1
ZEB1
KIF24
CCNE2
EPHB4
KIF26A
TRIP6
OIP5
SLC4A2
PTBP1
DTL
SOAT1
ACTL6A
BTG2
SMO
GLI3
MYB
RNASEH2A
DNASE2
NOTCH3
SHKBP1
DTYMK
TP53
CENPU
NEK2
FGFR1
PAX6
TFDP2
SUCLG2
ASF1B
LRIG3
AURKB
MYBL1
SORBS3
CLN6
ZC3HAV1
ZGRF1
FOXN4
AASS
NEDD4
PDLIM3
KNTC1
GMNN
H2BC15
H1-5
H2BC17
TIFA
ALPK1
PRKD2
EMP2
CENPN
SMC4
KIF18B
AGER
LOX
TRIM59
UCP2
NEK7
ABRAXAS1
REXO5
ANTXR2
NAPEPLD
CENPF
MYH14
TCF3
POC1A
PI4K2B
ESPL1
KLF15
DBF4
SP1
NCAPD2
WEE1
KIF14
LAMB2
TEAD1
HJURP
EZH2
PRKD3
SCPEP1
ECT2
H1-3
RFX2
SPC25
CDC25C
FOXP4
KDM3A
SCLY
WDR62
E2F2
SPAG5
PPP1R17
RAB34
PRR11
RAD51AP1
PARPBP
CDCA3
KIFC1
HMG20B
ZNF530
TACC3
FYCO1
TROAP
H2AX
TK1
GLI2
NRM
MMS22L
ERBB2
FGGY
ST8SIA1
NPHP3
PHLDA1
KIF2C
LIMD1
MFAP2
PHGDH
NEUROD4
FANCD2
DUSP16
CDON
FAM111A
CASKIN2
NFE2L2
CHEK1
RRM2
BOC
ITGB3BP
MRC2
BRIP1
TP53I13
HDAC1
BUB1
KCNAB3
ANTXR1
RFX5
CRB1
CDC20
ASPM
IQGAP3
CYBRD1
H2BC18
H3C13
TNS1
PDPN
STIL
EXO1
CENPL
