# Supplementary material for: Comparison of chromatin accessibility landscapes during early development of prefrontal cortex between rhesus macaque and human
Source: Nat Commun. 2022 Jul 6;13:3883. doi: 10.1038/s41467-022-31403-3 (PMC9259620; doi:10.1038/s41467-022-31403-3)
Supplement: Supplementary file 5 — Supplementary Data 3 [file 41467_2022_31403_MOESM5_ESM.xlsx]

## Sheet: human_later_specific_orthologou
AAGAB
ABCC8
ABCG4
ACE
ACVR1C
ADAM19
ADAMTS17
AFAP1L2
AGBL4
AK5
AKAP5
AKNAD1
ANKDD1A
ANKRD30BL
ANKRD42
ANKRD55
ANO3
AQP4
ARHGAP15
ARHGAP6
ARL4A
ASIC4
ASPHD1
ATG9B
ATP1B1
ATP2C2
ATP6V1FNB
ATP8B1
AVPR1A
AZIN2
B3GLCT
B4GALNT3
BAMBI
BATF3
BCL3
BIN1
BMP2
BRINP1
BRINP3
BTBD8
C1orf115
C20orf96
C2CD2L
C3orf80
CA11
CABYR
CACNA2D3
CAMK2A
CARMIL2
CCBE1
CCDC113
CCDC122
CCDC148
CCDC158
CCDC30
CCDC65
CCDC71L
CCDC78
CCDC85A
CCDC85B
CCKBR
CD163L1
CD8A
CDH13
CDH9
CDKN1C
CELF4
CEP126
CFAP221
CHGB
CHRM2
CHRNA2
CHST2
CHSY3
CIDEB
CLDN1
CNNM1
CNTN1
CNTN3
CNTNAP1
CNTNAP5
CORO6
COX7A1
CPLX1
CPNE4
CPNE6
CPNE8
CPVL
CRACDL
CREB3L1
CRHBP
CRLF1
CRTAC1
CRYAB
CX3CL1
CXCL14
CXXC4
CYP27C1
DCLK3
DGKE
DGKG
DKK1
DLEU7
DLGAP2
DNAH5
DNAH7
DNAH9
DNAJC15
DOC2A
DUSP18
DUSP19
DUSP2
DUSP23
DYDC2
EFCAB1
EGR3
ENPP5
EOGT
EPB41L4B
EPCAM
ERICH3
ERO1B
ESRRG
F12
F8
FAIM2
FAM131C
FAM151B
FAM174A
FAM241A
FAR2
FBLIM1
FBLN2
FBN1
FGF5
FGF9
FHIT
FNDC1
FNDC10
FNDC11
FOXO1
FRAS1
FRAT1
FRZB
FUCA1
FXYD1
GABRA5
GABRB2
GABRG1
GALNTL6
GCK
GCNT1
GDA
GDF10
GFPT2
GFY
GJA1
GLRA3
GLRX2
GLT8D2
GNAZ
GNG3
GPR158
GPR61
GPR68
GPR88
GRAP2
GRIK1
GRIK4
GRM5
GRM7
HACD1
HBQ1
HCN1
HCRTR1
HLF
HMGCLL1
HOMER1
HOMER2
HPCA
HS3ST5
HSPB3
HTR1B
HTR7
HYAL3
ICA1
IFFO2
IFI16
IGF1
IGFBP6
IL12RB2
IL1RAP
INHBA
INPP4B
IRF1
ITGA4
ITGA9
JAKMIP3
KBTBD8
KCNA3
KCNA5
KCNB1
KCNC2
KCND3
KCNH5
KCNIP4
KCNJ16
KCNJ2
KCNK1
KCTD8
KIF17
KIRREL3
KITLG
KLF9
KLHDC1
KREMEN1
KRT19
LACC1
LGALS8
LHFPL5
LRFN5
LRRC4C
LRRC6
LRRK2
LUZP2
MAP1A
MAP7
MARCHF1
MARCHF11
MBLAC1
MBLAC2
MCF2L2
MCHR2
MDGA2
MESP1
MFAP3L
MFSD4A
MICAL2
MIPEP
MORN3
MYO15A
NAAA
NAALAD2
NAGPA
NANOS3
NBEAL2
NCOA7
NDST3
NECAB2
NECTIN3
NEGR1
NEK10
NGB
NINJ2
NKAIN2
NME5
NMRK1
NOL3
NPB
NPY2R
NPY5R
NRGN
NRIP3
NTNG1
NTNG2
NXPH2
OCEL1
OR2W3
ORAI2
OSBP2
OSTF1
OSTN
OTULINL
P4HA2
PACSIN1
PALM3
PANX2
PAQR7
PARM1
PCDHAC2
PCP4
PDZD7
PDZRN4
PFKFB2
PGAP4
PGM2L1
PHLDA3
PITPNM3
PIWIL4
PKIB
PLA2G4C
PLAAT5
PLCB2
PLD6
PLPP4
PLPP6
PNMA5
PNMA8C
PNMT
POPDC3
POU6F2
PPM1J
PRKCG
PRMT8
PROKR2
PRR16
PRRT1
PRRT4
PSD
PSMG1
PTPN20
PTPRR
R3HDM1
RAB11FIP4
RAB27B
RALYL
RAMP2
RAMP3
RAPGEF3
RAPGEF4
RARB
RASD2
RASGRF2
RBM11
RCAN2
REP15
REPS2
RFLNB
RFTN1
RGS14
RGS7BP
RGS9
RIMKLA
RIMS2
RIOX2
RNF207
RPH3AL
RPRML
RPS6KA4
RSPH9
RSPO2
RSPO3
RWDD2A
RXFP1
SCARF2
SCN2B
SCN4B
SEMA3E
SEPTIN4
SERPINI1
SESN2
SEZ6L2
SFTPC
SHC4
SHFL
SIAE
SKAP2
SLC1A1
SLC1A6
SLC26A8
SLC27A5
SLC2A13
SLC30A10
SLC30A3
SLC35C1
SLIT2
SLITRK3
SNCA
SNX10
SNX22
SPACA9
SPAG1
SPATA17
SPATA20
SPEF2
SPINT2
SPRYD7
SRD5A3
SSH3
SSTR1
ST6GALNAC5
STC1
STK31
STXBP5
STXBP6
SVOP
SYBU
SYDE2
SYNJ2
SYNPO
SYT17
SYT5
TAC3
TACR3
TAFA2
TCTN2
TENM3
TFR2
THSD7B
TICAM1
TMC7
TMEM117
TMEM191C
TMEM200A
TMEM266
TMEM38A
TMEM52
TMEM54
TMEM74B
TNR
TOX2
TPBG
TPD52L1
TPRG1L
TRAF5
TRANK1
TRHDE
TRIB3
TRIM14
TRIM22
TRIM58
TRIM7
TRPM3
TSGA10
TSPAN2
TSPYL2
TSTD3
ULK4
UNC13C
UPP1
VIP
VWC2
VWC2L
WFDC2
WNT10B
XKR9
ZDHHC23
ZNF233
ZNF385B
ZNF804B

## Sheet: rhesus_later_specific_orthologo
ABCA3
ABCB9
ABLIM1
ABLIM2
ABLIM3
ABO
ACER2
ACSL1
ACSS2
ACYP2
ADAM22
ADAMTSL1
ADARB2
ADCY2
ADGRA1
ADGRB1
AGL
AGTPBP1
AK4
AK8
AKAP7
AKR1C3
ALDOC
AMIGO2
ANK2
ANKRD29
ANKRD33B
ANKRD6
ANO4
APBA1
ARHGAP22
ARHGAP23
ARHGAP26
ARID5B
ARL4C
ARRDC2
ASB13
ASPHD2
ATP2B3
ATP6V1G2
ATP8A1
ATRNL1
ATXN1
AVPI1
B3GALT1
B3GNT9
BAALC
BHLHE40
BORCS6
BRINP2
C12orf73
C17orf58
C1orf216
C1QTNF4
C2orf88
C8orf34
CA10
CA8
CABLES1
CABP1
CACNA1A
CACNA1D
CACNG8
CAMK1G
CAMK2G
CAMK4
CAMKK2
CAMSAP3
CARD10
CARD19
CARMIL3
CASP6
CAST
CAV1
CAVIN1
CC2D1A
CCDC149
CCN3
CD36
CDH11
CDH22
CDH6
CGNL1
CHIC1
CHL1
CHST7
CHST8
CLCN4
CLSTN3
CLVS2
CNNM2
CNTN2
CNTN4
CORO2A
CPEB2
CPNE2
CSDC2
CSMD2
CSPG5
CTHRC1
CUX2
CYP26A1
CYSTM1
DBNDD1
DBNDD2
DCAF12L2
DCXR
DDX25
DEAF1
DEPTOR
DGKH
DIAPH2
DIPK1C
DIRAS2
DLX1
DLX2
DMTN
DNER
DNM1
DOK3
DPP10
DPYD
DRP2
DTNA
DUSP6
DUSP8
DUSP9
DZANK1
EEFSEC
EGFR
EHD3
ELAPOR2
ELFN2
ELMO1
EMID1
EPAS1
EPHA6
EPHX1
ERBB4
ERC2
ETS2
FAM135B
FAM13C
FAM149A
FAM155A
FAM185A
FAM20C
FAM217B
FAM229B
FAM234B
FBXL2
FBXO44
FKBP1B
FLRT2
FLT1
FNDC4
FNDC5
FRAT2
FREM1
FRMPD3
FSCN2
FZD9
GABRA2
GABRG3
GAD1
GALNT9
GARNL3
GAS7
GASK1B
GBE1
GCSAML
GDF1
GFOD1
GFRA2
GHDC
GJD2
GJD3
GPD1
GPR17
GPR22
GPR37
GPRIN2
GREB1
GRID2
GRIN2A
GRM3
GRM8
HDAC11
HENMT1
HEPACAM
HES7
HIP1R
HIVEP2
HLA-E
HMOX2
HPRT1
HRH2
HS3ST4
HSD11B1L
HSPA12A
ICA1L
IGFBP3
IGFBP5
IL1RAPL2
IL34
ILDR2
INKA1
INPP1
IPCEF1
IQSEC2
ITGB5
ITIH5
ITPR1
ITSN2
JAK2
JCAD
JPH3
KCNA1
KCNA6
KCNAB2
KCNC1
KCND2
KCNH3
KCNIP2
KCNJ6
KCNK10
KCNK12
KCNK9
KCNMA1
KCNT2
KCTD13
KCTD16
KDM4C
KIAA0319
KIF26B
KIFC2
KLF2
KLF6
KLHDC8B
KLHL1
KLHL3
LANCL3
LDB2
LGI2
LGI3
LHFPL3
LHX6
LIN7A
LMCD1
LMO4
LMO7
LMTK3
LNPEP
LNX1
LNX2
LONRF2
LRFN1
LRRC26
LRRC56
LRRC8C
LRTM2
LSAMP
LYN
LYNX1-SLURP2
LYSMD2
LZTS3
MAF
MAGEE1
MANEAL
MAOB
MAP1LC3A
MAP3K10
MAP3K13
MAP3K21
MAP7D2
MCC
MCF2
MCUR1
ME3
METRNL
MFSD6
MGAT5B
MICOS13
MICU3
MID2
MLF1
MMD2
MMP24
MMP28
MPP6
MPPED1
MRPS25
MSANTD1
MTARC2
MTUS2
MYADM
MYO16
NAP1L2
NAT14
NAV2
NAV3
NCDN
NDEL1
NDFIP2
NECAB3
NECTIN1
NENF
NIM1K
NKD1
NKD2
NLN
NPAS1
NPPA
NPPC
NPTX2
NPY
NR2F2
NRP1
NRSN2
NRXN1
NRXN2
NT5C1A
NTM
NTN4
NTSR1
NXPH1
NXPH3
OAT
OCA2
OLIG2
OPRL1
OSBPL5
OSBPL6
PACRG
PCLO
PCNX2
PCSK6
PDGFB
PDXK
PDZD2
PGBD5
PGGHG
PHKA1
PHYHIP
PID1
PIEZO2
PKNOX2
PLAAT1
PLCL1
PLEC
PLEKHB1
PLIN1
PLPP1
PLPPR2
PLPPR4
PLXDC1
PLXNC1
PNMA2
PNMA6F
PNOC
POSTN
PPA2
PPP1R13B
PRKAR1B
PRKCA
PRKG2
PRLR
PROM1
PROX1
PRRT2
PRSS12
PRUNE2
PRXL2B
PTPN3
PTPN5
PTPRB
PTPRJ
PTPRU
PURG
PXDC1
QPCTL
RAB3C
RABIF
RAC3
RAI2
RAMP1
RASA3
RBMS3
RELL2
RETREG1
RGS11
RHOF
RIC3
RIMBP2
RIMS1
RIPOR2
RND1
RNF128
RNF152
RNF19A
RNF19B
RPS6KL1
RRAGD
RTN4RL1
RTN4RL2
RWDD3
RXFP3
RYR3
S100B
SATB2
SCD5
SCN1A
SCN3B
SCRG1
SDC3
SDK2
SEMA4A
SEMA6B
SEMA7A
SEPTIN6
SEZ6L
SGIP1
SGK1
SH3D19
SH3RF3
SHANK1
SHANK3
SHISA4
SHISA7
SIAH2
SIDT1
SLC17A5
SLC25A23
SLC25A42
SLC26A1
SLC26A11
SLC27A3
SLC30A4
SLC32A1
SLC35E4
SLC35G2
SLC41A2
SLC44A5
SLC45A1
SLC4A10
SLC6A12
SLC7A4
SLC7A8
SLC9A7
SLFN5
SLITRK4
SLITRK5
SNAP91
SNX21
SNX25
SNX7
SOBP
SORCS3
SP9
SPATS2L
SPIRE2
SPOCK2
SPOCK3
SPRED3
SRCIN1
SRGN
SRPK3
SRRM3
SST
SSTR2
ST3GAL6
ST8SIA4
ST8SIA5
STAC
STMN4
STUM
SULT1C4
SULT4A1
SYN3
SYNC
SYT3
TBC1D10A
TBKBP1
TCFL5
TDRD7
TENM1
TEX37
THEM6
THY1
TMEM121
TMEM121B
TMEM132E
TMEM150C
TMEM160
TMEM229B
TMEM59L
TMOD1
TNFAIP3
TPD52
TRADD
TRH
TRIM62
TRIM63
TRPM2
TRPM4
TRPV2
TSHZ3
TSPAN33
TSPOAP1
TTC38
TTC9B
TTLL7
TVP23A
UBASH3B
UNC13A
UNC5A
UNC80
USP31
VAT1L
VSTM2L
VWA8
VXN
WIF1
WWC1
YDJC
ZBTB16
ZBTB38
ZBTB46
ZCCHC12
ZCCHC24
ZDBF2
ZDHHC2
ZNF503

## Sheet: human_rhesus_later_conserved_or
OSBPL1A
TMEM200C
KLHL14
CACNA1I
SERTM1
RIT2
MAPK4
ST8SIA3
GRP
PNPLA3
PPEF1
C2CD2
OPTN
PTPRT
CCDC3
CBLN2
C1QL3
PTCHD1
DYNLT3
PDGFA
TRPC4
PIM2
NALCN
RAP1GAP2
GALNT18
DOC2B
SLC6A11
FGF14
ADAP1
IQSEC3
LINGO2
TPST2
SYN2
FRY
CSGALNACT1
CSMD1
ATP2B2
ARHGDIG
SPON1
SYNGR3
ANKRD24
RBM24
CCK
CNTN6
ZFR2
RGS19
DOCK9
L3MBTL4
MATK
ADCY1
NPTXR
PLCH2
LPL
LGR4
GRID1
TMEM63C
HCN2
PDE4A
MYLIP
ENTPD3
SLC9A3R2
ARNTL2
PARVB
COBL
HS3ST2
CAMK2B
RIMS4
PAK6
CHD5
GRIN3A
RUNDC3B
TMEM271
CPEB3
PALM2AKAP2
GNAL
CCDC184
GREM1
STK32B
SPRYD3
DYNC1I1
C5orf49
CHAC1
CASKIN1
NELL1
JAKMIP1
GOLGA7B
XKR4
SHISA9
SNPH
CEP170B
NEURL1
SLC12A5
ME1
FBXO6
LRFN2
SGSM1
FRMPD4
SVEP1
CACNG2
CYP46A1
CDH8
CHST1
FAM169A
CLBA1
DOCK3
AHNAK2
NEFM
KCNK3
AJAP1
PRNP
KIFC3
FABP3
CHST15
SULF1
FAM163B
GABRB1
RASL10A
ENDOD1
PPM1H
SLC24A3
MAFB
EXTL1
PRKCE
RHOV
INSYN2A
TRNP1
FBXO2
VGF
CALB1
PNCK
CGREF1
NECAB1
DAB2
KCNC3
ENPP4
HCN4
EPHA10
GPR26
STK32C
BLOC1S3
EPB41L1
ALCAM
CACNA1B
CAV2
DLGAP3
NRG3
RAB3B
GABBR2
GALNT17
STX3
PPP2R2C
PRPS2
CALN1
KCNV1
CDS1
SLC8A3
PPP1R14C
ZNF365
PHF24
COL26A1
TAFA1
MAN1A1
SASH1
DNAJC6
ITGA3
PPFIA3
TMCC3
RBP4
LGI1
ADAMTS8
SH2B3
TGFB3
TNFAIP2
PTK2B
GPR176
NCALD
PRICKLE2
SULF2
EML5
UST
SYNPR
LARP6
GABRA4
C11orf87
SLC10A4
GRIN1
ADAMTSL3
KCNK4
RASAL1
HOOK1
PIK3R1
RASGRP2
CDKL2
GRM1
POU3F1
ARFGEF3
N4BP3
PCDH10
SH3GL3
FAM110C
CREG2
IGSF21
LSM11
SAMD5
JAZF1
ADCY8
CACNA1G
ZDHHC14
NR3C2
FAM174B
AJM1
FAM81A
PDIA2
NRG2
VSTM2B
CSMD3
GPRIN3
SLC6A17
PENK
DACT3
GABRA1
NPY1R
SOWAHC
CRH
HAS2
SERPINB9
NPAS2
ANKRD34A
NR3C1
PLPP7
TMEM268
SLC7A14
RPH3A
NTRK2
NEBL
GLT1D1
FRRS1L
NEFL
C2orf80
OPRK1
UNC5C
LGI4
NWD2
CNRIP1
SCN9A
SOWAHA
SOSTDC1
TENM2
CPNE7
SLC2A6
ICAM5
SPATA2L
TMEM130
B3GNT4
ZNF540
TMEM151A
RASGEF1C
GALNT10
PIGZ
RBMS1
FADS3
PTPRE
CDKL1
STX1A
TTC9
ABCA5
MAP3K5
LRRC73
NFE2L3
TPPP
THRB
SOWAHB
DDN
SAMD12
TPPP3
NCEH1
GPR162
RAB15
TMEFF2
SEMA4G
TNFSF12
BEGAIN
KCNT1
RGS8
HR
SPTB
CAMK2N2
SCG2
CALY
COCH
LIN7B
SRD5A1
GLIS3
EDARADD
ADCY7
CHRD
KCNQ5
BEAN1
NPNT
RASGEF1A
MAPK13
BOK
GABRG2
PPFIBP1
SV2B
PNPO
SPATA6L
RHBDL1
IL27RA
RAPGEF5
ARHGEF3
ACHE
WNT9A
HAGHL
RPRM
USP43
SYT16
ETNK2
CAMK1
ELFN1
PRRT3
TM6SF1
ADAM11
DGKI
RYR2
DUSP7
PLD5
SNX32
PCDH1
SPARCL1
FAM189A1
COLGALT2
PRKCB
CACNG3
QPCT
GRIN2D
RAPGEFL1
DLG2
BEND6
ARHGEF4
PTCHD4
KCNAB1
KIAA0513
RTBDN
APOE
CYB561
TF
RASSF3
CHRM3
PEX5L
MMP17
CHRM1
KIAA0825
CYP4X1
CDK5R2
PTPRN
ZBTB47
NT5E
GRIN2B
ASIC2
IRAK3
FMNL1
PAQR9
FGF12
FAM20A
CACNA1C
AGAP2
SYT13
AATK
PITPNM2
RAB40B
ARPP21
ARHGAP20
NGEF
CCDC24
FBXO41
HPCAL4
GPR155
YBX2
LRRTM1
LRRC8B
DIPK1A
RTP5
SCN2A
GREM2
PLEKHA6
LIMS2
ACTN2
RAP1GAP
TRIM67
WNT4
